# Supplementary material for: A new species of the genus Leptobrachella Smith, 1925 (Anura, Megophryidae) from Guizhou, China
Source: Zookeys. 2020 Dec 31;1008:139–57. doi: 10.3897/zookeys.1008.56412 (PMC7790805; doi:10.3897/zookeys.1008.56412)
Supplement: XML Treatment for Leptobrachella bashaensis [file zookeys.1008.56412-treatment1.xml]

<!DOCTYPE tp:taxon-treatment
  PUBLIC "-//TaxonX//DTD Taxonomic Treatment Publishing DTD v0 20100105//EN" "tax-treatment-NSO.dtd">
<tp:taxon-treatment xmlns:tp="http://www.plazi.org/taxpub"><tp:treatment-meta><kwd-group><label>Taxon classification</label><kwd><named-content xmlns:xlink="http://www.w3.org/1999/xlink" content-type="kingdom">Animalia</named-content></kwd><kwd><named-content xmlns:xlink="http://www.w3.org/1999/xlink" content-type="order">Anura</named-content></kwd><kwd><named-content xmlns:xlink="http://www.w3.org/1999/xlink" content-type="family">Megophryidae</named-content></kwd></kwd-group><mixed-citation publication-type="journal"><person-group><name><surname>Lyu</surname><given-names>Jing-Cai</given-names></name><name><surname>Dai</surname><given-names>Liang-Liang</given-names></name><name><surname>Wei</surname><given-names>Ping-Fan</given-names></name><name><surname>He</surname><given-names>Yan-Hong</given-names></name><name><surname>Yuan</surname><given-names>Zhi-Yong</given-names></name><name><surname>Shi</surname><given-names>Wen-Li</given-names></name><name><surname>Zhou</surname><given-names>Sheng-Lun</given-names></name><name><surname>Ran</surname><given-names>Si-Yu</given-names></name><name><surname>Kuang</surname><given-names>Zhong-Fan</given-names></name><name><surname>Guo</surname><given-names>Xuan</given-names></name><name><surname>Wei</surname><given-names>Gang</given-names></name><name><surname>Yuan</surname><given-names>Guo</given-names></name></person-group><article-title>A new species of the genus <italic><tp:taxon-name><tp:taxon-name-part taxon-name-part-type="genus" reg="Leptobrachella">Leptobrachella</tp:taxon-name-part></tp:taxon-name></italic> Smith, 1925 (<tp:taxon-name><tp:taxon-name-part taxon-name-part-type="order">Anura</tp:taxon-name-part></tp:taxon-name>, <tp:taxon-name><tp:taxon-name-part taxon-name-part-type="family">Megophryidae</tp:taxon-name-part></tp:taxon-name>) from Guizhou, China</article-title><source>Zookeys</source><day>31</day><month>12</month><year>2020</year><volume>1008</volume><fpage>139</fpage><lpage>157</lpage><pub-id pub-id-type="doi">10.3897/zookeys.1008.56412</pub-id></mixed-citation></tp:treatment-meta><tp:nomenclature><tp:taxon-name><object-id xmlns:xlink="http://www.w3.org/1999/xlink" content-type="arpha" xlink:type="simple">1A5B45F4-AC3B-50D4-8942-6873D63DE751</object-id>
              <tp:taxon-name-part taxon-name-part-type="genus" reg="Leptobrachella">Leptobrachella</tp:taxon-name-part>
              <tp:taxon-name-part taxon-name-part-type="species" reg="bashaensis">bashaensis</tp:taxon-name-part>
              <object-id xmlns:xlink="http://www.w3.org/1999/xlink" content-type="zoobank" xlink:type="simple">http://zoobank.org/6257CDCB-B124-4649-BE10-9A4874C67F20</object-id>
            </tp:taxon-name><tp:taxon-status xmlns:xlink="http://www.w3.org/1999/xlink" xlink:type="simple">sp. nov.</tp:taxon-status><xref ref-type="fig" rid="F3">Figs 3</xref><xref ref-type="fig" rid="F4">, 4</xref><xref ref-type="fig" rid="F5">, 5</xref><xref ref-type="fig" rid="F6">, 6</xref><xref ref-type="fig" rid="F7">, 7</xref><xref ref-type="table" rid="T1">; Tables 1</xref><xref ref-type="table" rid="T2">, 2</xref><xref ref-type="table" rid="T3">, 3</xref></tp:nomenclature><tp:treatment-sec sec-type="type material" id="SECID0ELMDI"><title>Type material.</title><p><bold><italic>Holotype</italic>.</bold><ext-link xmlns:xlink="http://www.w3.org/1999/xlink" ext-link-type="gen" xlink:href="GIB196403" xlink:type="simple">GIB196403</ext-link>, adult male, from Basha Nature Reserve, Congjiang, Guizhou Province, China (<named-content xmlns:xlink="http://www.w3.org/1999/xlink" content-type="dwc:verbatimCoordinates" xlink:type="simple"><named-content content-type="geo-json" specific-use="{&#34;type&#34;:&#34;Point&#34;,&#34;coordinates&#34;:[108.735600,25.853400]}" id="NCID0EZMDI" xlink:type="simple">25.8534°N, 108.7356°E</named-content></named-content>, elevation 900 m. a.s.l.; Fig. <xref ref-type="fig" rid="F1">1</xref>), collected by Jingcai Lyu and Liangliang Dai on 4 June 2019. <bold><italic>Paratypes</italic>.</bold><ext-link xmlns:xlink="http://www.w3.org/1999/xlink" ext-link-type="gen" xlink:href="GIB196401" xlink:type="simple">GIB196401</ext-link>–02, <ext-link xmlns:xlink="http://www.w3.org/1999/xlink" ext-link-type="gen" xlink:href="GIB196404" xlink:type="simple">GIB196404</ext-link>, <ext-link xmlns:xlink="http://www.w3.org/1999/xlink" ext-link-type="gen" xlink:href="GIB196406" xlink:type="simple">GIB196406</ext-link>–07 (five adult males) collected from the holotype locality by Jingcai Lyu on 4 June 2019.</p></tp:treatment-sec><tp:treatment-sec sec-type="diagnosis" id="SECID0EGNDI"><title>Diagnosis.</title><p>The new species is assigned to the genus <italic><tp:taxon-name><tp:taxon-name-part taxon-name-part-type="genus" reg="Leptobrachella">Leptobrachella</tp:taxon-name-part></tp:taxon-name></italic> on the basis of the following characters: small size, rounded fingertips, presence of an elevated inner palmar tubercle not continuous to the thumb, presence of supra-axillary, femoral and ventrolateral glands, vomerine teeth absent, tubercles on eyelids, and pale vertical bar present on anterior tip of snout (<xref ref-type="bibr" rid="B6">Dubois 1980</xref>, <xref ref-type="bibr" rid="B7">1983</xref>; <xref ref-type="bibr" rid="B21">Ohler et al. 2011</xref>; <xref ref-type="bibr" rid="B24">Rowley and Cao 2009</xref>; <xref ref-type="bibr" rid="B25">Rowley et al. 2013</xref>). <italic><tp:taxon-name><tp:taxon-name-part taxon-name-part-type="genus" reg="Leptobrachella">Leptobrachella</tp:taxon-name-part> <tp:taxon-name-part taxon-name-part-type="species" reg="bashaensis">bashaensis</tp:taxon-name-part></tp:taxon-name></italic> sp. nov. is distinguished from its congeners by a combination of the following morphological characters: (1) small size (<abbrev xmlns:xlink="http://www.w3.org/1999/xlink" xlink:title="snout-vent length" id="ABBRID0ESODI" xlink:type="simple">SVL</abbrev> 22.9–25.6 mm in six adult males and 27.1 mm in one adult female), (2) head longer than wide, (3) externally distinct tympanum, (4) dorsal skin slightly shagreened with small tubercles and irregular brown stripes, (5) distinct dark spots on the flank, (6) creamy-white chest and off-white belly with irregular black spots, (7) grey-pinkish to dark brownish-violet ventral skin of limbs with numerous whitish speckles, (8) distinct ventrolateral glands, forming a distinct white line, (9) finger webbing and fringes absent, (10) toe webbing rudimentary and lateral fringes narrow, (11) longitudinal ridges under toes and not interrupted at the articulations, (12) a distinctly bicolored iris, typically bright orange in upper half, fading to silver in lower half.</p></tp:treatment-sec><tp:treatment-sec sec-type="description" id="SECID0EWODI"><title>Description of the holotype.</title><p>Adult male. <abbrev xmlns:xlink="http://www.w3.org/1999/xlink" xlink:title="snout-vent length" id="ABBRID0E3ODI" xlink:type="simple">SVL</abbrev> 24.0 mm; head slightly longer than wide (<abbrev xmlns:xlink="http://www.w3.org/1999/xlink" xlink:title="head length" id="ABBRID0EAPDI" xlink:type="simple">HDL</abbrev>/<abbrev xmlns:xlink="http://www.w3.org/1999/xlink" xlink:title="head width" id="ABBRID0EEPDI" xlink:type="simple">HDW</abbrev> = 1.10), rectangular in dorsal view (Fig. <xref ref-type="fig" rid="F3">3A, B</xref>); snout rounded in both ventral view and lateral view, protruding slightly beyond lower jaw (Fig. <xref ref-type="fig" rid="F3">3D</xref>); nostril oval, located closer to tip of snout than to eye; loreal region oblique; canthus rostralis distinct; eye large (<abbrev xmlns:xlink="http://www.w3.org/1999/xlink" xlink:title="eye diameter" id="ABBRID0EQPDI" xlink:type="simple">EYE</abbrev>/<abbrev xmlns:xlink="http://www.w3.org/1999/xlink" xlink:title="head length" id="ABBRID0EUPDI" xlink:type="simple">HDL</abbrev> = 0.35), diameter slightly smaller than snout length (<abbrev xmlns:xlink="http://www.w3.org/1999/xlink" xlink:title="eye diameter" id="ABBRID0EYPDI" xlink:type="simple">EYE</abbrev>/<abbrev xmlns:xlink="http://www.w3.org/1999/xlink" xlink:title="snout length" id="ABBRID0E3PDI" xlink:type="simple">SNT</abbrev> = 0.88), notably protuberant in both dorsal and lateral view; pupil vertical; tympanum distinct, rounded, diameter smaller than that of eye (<abbrev xmlns:xlink="http://www.w3.org/1999/xlink" xlink:title="tympanum diameter" id="ABBRID0EAQDI" xlink:type="simple">TMP</abbrev>/<abbrev xmlns:xlink="http://www.w3.org/1999/xlink" xlink:title="eye diameter" id="ABBRID0EEQDI" xlink:type="simple">EYE</abbrev> = 0.60) (Fig. <xref ref-type="fig" rid="F3">3C</xref>); vomerine teeth absent; vocal sac openings slit-like, located posterolateral on floor of mouth; tongue long and moderately wide, with a shallow notch at posterior tip; supratympanic ridge distinct, running from eye towards axillary with raised tubercles. Forelimb long and slender, fingers long and slender, without webbing and lateral fringes; relative length of fingers II&lt;I&lt;IV&lt;III; tips of fingers rounded and slightly swollen; nuptial pad absent; subarticular tubercles absent in fingers; inner metacarpal tubercle large and rounded, separated from laterally compressed and much smaller outer metacarpal tubercle (Fig. <xref ref-type="fig" rid="F4">4A, B</xref>). Hindlimb moderately long; tibia half of snout-vent length (<abbrev xmlns:xlink="http://www.w3.org/1999/xlink" xlink:title="tibia length" id="ABBRID0EQQDI" xlink:type="simple">TIB</abbrev>/<abbrev xmlns:xlink="http://www.w3.org/1999/xlink" xlink:title="snout-vent length" id="ABBRID0EUQDI" xlink:type="simple">SVL</abbrev> = 0.50); tibiotarsal articulation of adpressed limb reaching snout, well beyond anterior margin of eye, but not beyond snout tip; relative toe lengths I&lt;II&lt;V&lt;III&lt;IV; toe tips rounded and thickened; greatly reduced basal webbing present between all five toes; narrow lateral fringes present only on II and III toes (Fig. <xref ref-type="fig" rid="F4">4C, D</xref>); subarticular tubercles hardly discernible under toes II and III; dorsal skin slightly rough with small tubercles and irregular pustules; ventral skin smooth; oval supra-axillary gland present at forelimb base on ventral surface of axillary region (Fig. <xref ref-type="fig" rid="F3">3F</xref>); oval femoral glands distinct on posteroventral surface of thigh, closer to knee than to vent; ventrolateral glands forming a distinct line on flanks.</p><fig id="F3" position="float" orientation="portrait"><object-id xmlns:xlink="http://www.w3.org/1999/xlink" content-type="doi" xlink:type="simple">10.3897/zookeys.1008.56412.figure3</object-id><object-id xmlns:xlink="http://www.w3.org/1999/xlink" content-type="arpha" xlink:type="simple">76304579-BFAB-508C-BECC-DDE2608DDC7E</object-id><label>Figure 3.</label><caption><p>Holotype of <italic><tp:taxon-name><tp:taxon-name-part taxon-name-part-type="genus" reg="Leptobrachella">Leptobrachella</tp:taxon-name-part> <tp:taxon-name-part taxon-name-part-type="species" reg="bashaensis">bashaensis</tp:taxon-name-part></tp:taxon-name></italic> sp. nov. (<ext-link xmlns:xlink="http://www.w3.org/1999/xlink" ext-link-type="gen" xlink:href="GIB196403" xlink:type="simple">GIB196403</ext-link>) in life <bold>A</bold> frontolateral view <bold>B</bold> lateral view <bold>C</bold> iris coloration <bold>D</bold> W-shaped marking <bold>E</bold> dorsal view of thighs <bold>F</bold> posterioventral view of thighs <bold>G</bold> ventral view <bold>H</bold> throat view.</p></caption><graphic xmlns:xlink="http://www.w3.org/1999/xlink" xlink:href="zookeys-1008-139-g003.jpg" position="float" orientation="portrait" xlink:type="simple" id="oo_492940.jpg"><uri content-type="original_file" xlink:type="simple">https://binary.pensoft.net/fig/492940</uri></graphic></fig><fig id="F4" position="float" orientation="portrait"><object-id xmlns:xlink="http://www.w3.org/1999/xlink" content-type="doi" xlink:type="simple">10.3897/zookeys.1008.56412.figure4</object-id><object-id xmlns:xlink="http://www.w3.org/1999/xlink" content-type="arpha" xlink:type="simple">0681F068-1DD0-5E78-BC19-0B88C3048516</object-id><label>Figure 4.</label><caption><p>Holotype of <italic><tp:taxon-name><tp:taxon-name-part taxon-name-part-type="genus" reg="Leptobrachella">Leptobrachella</tp:taxon-name-part> <tp:taxon-name-part taxon-name-part-type="species" reg="bashaensis">bashaensis</tp:taxon-name-part></tp:taxon-name></italic> sp. nov. (<ext-link xmlns:xlink="http://www.w3.org/1999/xlink" ext-link-type="gen" xlink:href="GIB196403" xlink:type="simple">GIB196403</ext-link>) in life <bold>A, B</bold> ventral and dorsal view of the hand <bold>C, D</bold> dorsal and ventral views of the foot.</p></caption><graphic xmlns:xlink="http://www.w3.org/1999/xlink" xlink:href="zookeys-1008-139-g004.jpg" position="float" orientation="portrait" xlink:type="simple" id="oo_492941.jpg"><uri content-type="original_file" xlink:type="simple">https://binary.pensoft.net/fig/492941</uri></graphic></fig></tp:treatment-sec><tp:treatment-sec sec-type="Coloration of holotype in life" id="SECID0EETDI"><title>Coloration of holotype in life.</title><p>Dorsal surface of head and trunk brown with small, dark brown, irregularly shaped markings; large reverse-triangle dark brown marking between eyes, connected to the W-shaped mark between axillae (Fig. <xref ref-type="fig" rid="F3">3</xref>); supratympanic ridge present; elbow to upper arm reddish in color; fine, distinct reddish tubercles scattered on upper eyelids, dorsal surfaces of head, body, and limbs. Ventral surface of throat and belly off-white, with faint spots; chest creamy white, with irregular black spots (Fig. <xref ref-type="fig" rid="F3">3G, H</xref>); ventral surfaces of lip and limbs covered with irregular white speckles; ventral surface of thighs grey-brown with white spots. Supra-axillary gland, ventrolateral glands, and femoral glands white. Iris bicolored: bright orange in upper half, silver in lower half, with black reticulations throughout. Fine, faint transverse dark brown bars on dorsal surface of fingers and toes, lower arms, tarsus, thighs, and tibia (Fig. <xref ref-type="fig" rid="F4">4</xref>).</p></tp:treatment-sec><tp:treatment-sec sec-type="Coloration of holotype in preservation" id="SECID0EWTDI"><title>Coloration of holotype in preservation.</title><p>In preservative (75% ethanol), dorsal surface dark grey-brown, and ventral and lateral white glands not evident (Fig. <xref ref-type="fig" rid="F5">5</xref>); ventral surface of throat, chest, belly, and interior portions of arms fade to creamy white, ventral surface of thighs dark brown with white spots; bars and blotches on dorsum and limbs are dark brown and less apparent. The color of the tympanum fades to brown.</p><fig id="F5" position="float" orientation="portrait"><object-id xmlns:xlink="http://www.w3.org/1999/xlink" content-type="doi" xlink:type="simple">10.3897/zookeys.1008.56412.figure5</object-id><object-id xmlns:xlink="http://www.w3.org/1999/xlink" content-type="arpha" xlink:type="simple">7FF83D64-0585-5591-9444-63947557686F</object-id><label>Figure 5.</label><caption><p>Holotype of <italic><tp:taxon-name><tp:taxon-name-part taxon-name-part-type="genus" reg="Leptobrachella">Leptobrachella</tp:taxon-name-part> <tp:taxon-name-part taxon-name-part-type="species" reg="bashaensis">bashaensis</tp:taxon-name-part></tp:taxon-name></italic> sp. nov. (<ext-link xmlns:xlink="http://www.w3.org/1999/xlink" ext-link-type="gen" xlink:href="GIB196403" xlink:type="simple">GIB196403</ext-link>) in preservation <bold>A</bold> dorsal view <bold>B</bold> ventral view <bold>C</bold> volar view of hand <bold>D</bold> plantar view of foot.</p></caption><graphic xmlns:xlink="http://www.w3.org/1999/xlink" xlink:href="zookeys-1008-139-g005.jpg" position="float" orientation="portrait" xlink:type="simple" id="oo_492942.jpg"><uri content-type="original_file" xlink:type="simple">https://binary.pensoft.net/fig/492942</uri></graphic></fig></tp:treatment-sec><tp:treatment-sec sec-type="Tadpoles" id="SECID0EAVDI"><title>Tadpoles.</title><p>Brown, narrow; <abbrev xmlns:xlink="http://www.w3.org/1999/xlink" xlink:title="maximum body height" id="ABBRID0EGVDI" xlink:type="simple">BH</abbrev> 4.4 mm; <abbrev xmlns:xlink="http://www.w3.org/1999/xlink" xlink:title="body length" id="ABBRID0EKVDI" xlink:type="simple">BL</abbrev> 14.1 mm; <abbrev xmlns:xlink="http://www.w3.org/1999/xlink" xlink:title="maximum body width" id="ABBRID0EOVDI" xlink:type="simple">BW</abbrev> 6.2; <abbrev xmlns:xlink="http://www.w3.org/1999/xlink" xlink:title="maximum eye diameter" id="ABBRID0ESVDI" xlink:type="simple">ED</abbrev> 2.0 mm; <abbrev xmlns:xlink="http://www.w3.org/1999/xlink" xlink:title="maximum tail height" id="ABBRID0EWVDI" xlink:type="simple">TH</abbrev> 3.8; <abbrev xmlns:xlink="http://www.w3.org/1999/xlink" xlink:title="snout to spiraculum" id="ABBRID0E1VDI" xlink:type="simple">SS</abbrev> 4.9 mm; <abbrev xmlns:xlink="http://www.w3.org/1999/xlink" xlink:title="maximum tail muscle width" id="ABBRID0E5VDI" xlink:type="simple">TMW</abbrev> 3.4 mm; <abbrev xmlns:xlink="http://www.w3.org/1999/xlink" xlink:title="tail length" id="ABBRID0ECWDI" xlink:type="simple">TL</abbrev> 29.3 mm; <abbrev xmlns:xlink="http://www.w3.org/1999/xlink" xlink:title="total length" id="ABBRID0EGWDI" xlink:type="simple">TOL</abbrev> 43.8 mm. TAL/<abbrev xmlns:xlink="http://www.w3.org/1999/xlink" xlink:title="total length" id="ABBRID0EKWDI" xlink:type="simple">TOL</abbrev> = 0.67, with a I:3+3/1+1:II labial tooth row formula (Fig. <xref ref-type="fig" rid="F6">6</xref>). In life, dorsal surface of head dark brown with small, brown, irregularly shaped spot; air sac-shaped bulges on both sides of the body; upper lip and lower lip nearly round shape. Tadpoles were collected in the field from a stream surveyed on 16 October 2017 in Basha Nature Reserve by Lyu.</p><fig id="F6" position="float" orientation="portrait"><object-id xmlns:xlink="http://www.w3.org/1999/xlink" content-type="doi" xlink:type="simple">10.3897/zookeys.1008.56412.figure6</object-id><object-id xmlns:xlink="http://www.w3.org/1999/xlink" content-type="arpha" xlink:type="simple">E60A0F97-E77D-59AE-BC0D-B735288C215B</object-id><label>Figure 6.</label><caption><p>Tadpole of <italic><tp:taxon-name><tp:taxon-name-part taxon-name-part-type="genus" reg="Leptobrachella">Leptobrachella</tp:taxon-name-part> <tp:taxon-name-part taxon-name-part-type="species" reg="bashaensis">bashaensis</tp:taxon-name-part></tp:taxon-name></italic> sp. nov. in preservative <bold>A</bold> dorsal view <bold>B</bold> ventral view <bold>C</bold> dorsal view <bold>D</bold> labial tooth.</p></caption><graphic xmlns:xlink="http://www.w3.org/1999/xlink" xlink:href="zookeys-1008-139-g006.jpg" position="float" orientation="portrait" xlink:type="simple" id="oo_492943.jpg"><uri content-type="original_file" xlink:type="simple">https://binary.pensoft.net/fig/492943</uri></graphic></fig></tp:treatment-sec><tp:treatment-sec sec-type="etymology" id="SECID0ESXDI"><title>Etymology.</title><p>The specific epithet, “<italic><tp:taxon-name><tp:taxon-name-part taxon-name-part-type="genus" reg="Leptobrachella"/><tp:taxon-name-part taxon-name-part-type="species" reg="bashaensis">bashaensis</tp:taxon-name-part></tp:taxon-name></italic>”/Basha Zhang Tu Chan (岜沙掌突蟾 in Chinese), refers to the location where the specimens were collected, Basha Nature Reserve of Guizhou Province, China.</p></tp:treatment-sec><tp:treatment-sec sec-type="Morphological variation" id="SECID0ECYDI"><title>Morphological variation.</title><p>Variation in size and body proportions of the type series are shown in Table <xref ref-type="table" rid="T3">3</xref>. Representative photographs of paratypes in life are shown in Fig. <xref ref-type="fig" rid="F7">7</xref>. In life, the dorsal surface of the head and trunk varies from olive-brown to reddish; the ventral surface of the lower jaw among these individuals varies from cream-yellow, pink, to grey; the ventral surface of chest and belly is grey-pink to white. There is variation among individuals in the shape of tubercles, pustules, black ventrolateral blotches, and dark stripes, bars on the dorsum or dorsal surface of limbs. The W-shaped marking between axillae is distinct in all individuals.</p><fig id="F7" position="float" orientation="portrait"><object-id xmlns:xlink="http://www.w3.org/1999/xlink" content-type="doi" xlink:type="simple">10.3897/zookeys.1008.56412.figure7</object-id><object-id xmlns:xlink="http://www.w3.org/1999/xlink" content-type="arpha" xlink:type="simple">72F03A0C-2C9D-5857-8C1A-4D4966043815</object-id><label>Figure 7.</label><caption><p>Paratypes of <italic><tp:taxon-name><tp:taxon-name-part taxon-name-part-type="genus" reg="Leptobrachella">Leptobrachella</tp:taxon-name-part> <tp:taxon-name-part taxon-name-part-type="species" reg="bashaensis">bashaensis</tp:taxon-name-part></tp:taxon-name></italic> sp. nov. in life (<ext-link xmlns:xlink="http://www.w3.org/1999/xlink" ext-link-type="gen" xlink:href="GIB196404" xlink:type="simple">GIB196404</ext-link>).</p></caption><graphic xmlns:xlink="http://www.w3.org/1999/xlink" xlink:href="zookeys-1008-139-g007.jpg" position="float" orientation="portrait" xlink:type="simple" id="oo_492944.jpg"><uri content-type="original_file" xlink:type="simple">https://binary.pensoft.net/fig/492944</uri></graphic></fig><table-wrap id="T3" position="float" orientation="portrait"><label>Table 3.</label><caption><p>Morphometric measurements (in mm) of <italic><tp:taxon-name><tp:taxon-name-part taxon-name-part-type="genus" reg="Leptobrachella">Leptobrachella</tp:taxon-name-part> <tp:taxon-name-part taxon-name-part-type="species" reg="bashaensis">bashaensis</tp:taxon-name-part></tp:taxon-name></italic> sp. nov. Abbreviations are defined in the text.</p></caption><table id="TID0EPTBK" rules="all"><tbody><tr><th rowspan="1" colspan="1">Voucher number</th><th rowspan="1" colspan="1">
                      <ext-link xmlns:xlink="http://www.w3.org/1999/xlink" ext-link-type="gen" xlink:href="GIB196401" xlink:type="simple">GIB196401</ext-link>
                    </th><th rowspan="1" colspan="1">
                      <ext-link xmlns:xlink="http://www.w3.org/1999/xlink" ext-link-type="gen" xlink:href="GIB196402" xlink:type="simple">GIB196402</ext-link>
                    </th><th rowspan="1" colspan="1">
                      <ext-link xmlns:xlink="http://www.w3.org/1999/xlink" ext-link-type="gen" xlink:href="GIB196403" xlink:type="simple">GIB196403</ext-link>
                    </th><th rowspan="1" colspan="1">
                      <ext-link xmlns:xlink="http://www.w3.org/1999/xlink" ext-link-type="gen" xlink:href="GIB196404" xlink:type="simple">GIB196404</ext-link>
                    </th><th rowspan="1" colspan="1">
                      <ext-link xmlns:xlink="http://www.w3.org/1999/xlink" ext-link-type="gen" xlink:href="GIB196406" xlink:type="simple">GIB196406</ext-link>
                    </th><th rowspan="1" colspan="1">
                      <ext-link xmlns:xlink="http://www.w3.org/1999/xlink" ext-link-type="gen" xlink:href="GIB196407" xlink:type="simple">GIB196407</ext-link>
                    </th><th rowspan="1" colspan="1">
                      <ext-link xmlns:xlink="http://www.w3.org/1999/xlink" ext-link-type="gen" xlink:href="GIB196405" xlink:type="simple">GIB196405</ext-link>
                    </th></tr><tr><th rowspan="1" colspan="1">Sex</th><th rowspan="1" colspan="1">Male</th><th rowspan="1" colspan="1">Male</th><th rowspan="1" colspan="1">Male</th><th rowspan="1" colspan="1">Male</th><th rowspan="1" colspan="1">Male</th><th rowspan="1" colspan="1">Male</th><th rowspan="1" colspan="1">Female</th></tr><tr><td rowspan="1" colspan="1">
                      <abbrev xmlns:xlink="http://www.w3.org/1999/xlink" xlink:title="snout-vent length" id="ABBRID0EX2DI" xlink:type="simple">SVL</abbrev>
                    </td><td rowspan="1" colspan="1">22.9</td><td rowspan="1" colspan="1">23.0</td><td rowspan="1" colspan="1">24.0</td><td rowspan="1" colspan="1">24.6</td><td rowspan="1" colspan="1">25.6</td><td rowspan="1" colspan="1">24.2</td><td rowspan="1" colspan="1">27.1</td></tr><tr><td rowspan="1" colspan="1">
                      <abbrev xmlns:xlink="http://www.w3.org/1999/xlink" xlink:title="head length" id="ABBRID0EV3DI" xlink:type="simple">HDL</abbrev>
                    </td><td rowspan="1" colspan="1">8.4</td><td rowspan="1" colspan="1">8.3</td><td rowspan="1" colspan="1">9.4</td><td rowspan="1" colspan="1">8.7</td><td rowspan="1" colspan="1">9.4</td><td rowspan="1" colspan="1">9.1</td><td rowspan="1" colspan="1">9.6</td></tr><tr><td rowspan="1" colspan="1">
                      <abbrev xmlns:xlink="http://www.w3.org/1999/xlink" xlink:title="head width" id="ABBRID0ET4DI" xlink:type="simple">HDW</abbrev>
                    </td><td rowspan="1" colspan="1">8.0</td><td rowspan="1" colspan="1">7.5</td><td rowspan="1" colspan="1">8.7</td><td rowspan="1" colspan="1">8.1</td><td rowspan="1" colspan="1">8.2</td><td rowspan="1" colspan="1">8.0</td><td rowspan="1" colspan="1">8.2</td></tr><tr><td rowspan="1" colspan="1">
                      <abbrev xmlns:xlink="http://www.w3.org/1999/xlink" xlink:title="snout length" id="ABBRID0ER5DI" xlink:type="simple">SNT</abbrev>
                    </td><td rowspan="1" colspan="1">3.3</td><td rowspan="1" colspan="1">3.4</td><td rowspan="1" colspan="1">3.5</td><td rowspan="1" colspan="1">3.5</td><td rowspan="1" colspan="1">4.0</td><td rowspan="1" colspan="1">3.8</td><td rowspan="1" colspan="1">3.8</td></tr><tr><td rowspan="1" colspan="1">
                      <abbrev xmlns:xlink="http://www.w3.org/1999/xlink" xlink:title="internasal distance" id="ABBRID0EP6DI" xlink:type="simple">IND</abbrev>
                    </td><td rowspan="1" colspan="1">2.5</td><td rowspan="1" colspan="1">2.4</td><td rowspan="1" colspan="1">2.4</td><td rowspan="1" colspan="1">2.7</td><td rowspan="1" colspan="1">2.7</td><td rowspan="1" colspan="1">2.5</td><td rowspan="1" colspan="1">2.9</td></tr><tr><td rowspan="1" colspan="1">
                      <abbrev xmlns:xlink="http://www.w3.org/1999/xlink" xlink:title="interorbital distance" id="ABBRID0EOAAK" xlink:type="simple">IOD</abbrev>
                    </td><td rowspan="1" colspan="1">3.2</td><td rowspan="1" colspan="1">3.5</td><td rowspan="1" colspan="1">3.3</td><td rowspan="1" colspan="1">3.3</td><td rowspan="1" colspan="1">3.3</td><td rowspan="1" colspan="1">3.2</td><td rowspan="1" colspan="1">3.3</td></tr><tr><td rowspan="1" colspan="1">
                      <abbrev xmlns:xlink="http://www.w3.org/1999/xlink" xlink:title="upper eyelid width" id="ABBRID0EMBAK" xlink:type="simple">UEW</abbrev>
                    </td><td rowspan="1" colspan="1">2.3</td><td rowspan="1" colspan="1">2.1</td><td rowspan="1" colspan="1">2.2</td><td rowspan="1" colspan="1">2.2</td><td rowspan="1" colspan="1">2.3</td><td rowspan="1" colspan="1">2.5</td><td rowspan="1" colspan="1">2.3</td></tr><tr><td rowspan="1" colspan="1">
                      <abbrev xmlns:xlink="http://www.w3.org/1999/xlink" xlink:title="eye diameter" id="ABBRID0EKCAK" xlink:type="simple">EYE</abbrev>
                    </td><td rowspan="1" colspan="1">2.8</td><td rowspan="1" colspan="1">2.7</td><td rowspan="1" colspan="1">2.9</td><td rowspan="1" colspan="1">3.1</td><td rowspan="1" colspan="1">3.5</td><td rowspan="1" colspan="1">3.3</td><td rowspan="1" colspan="1">3.6</td></tr><tr><td rowspan="1" colspan="1">
                      <abbrev xmlns:xlink="http://www.w3.org/1999/xlink" xlink:title="nostril-eyelid length" id="ABBRID0EIDAK" xlink:type="simple">NEL</abbrev>
                    </td><td rowspan="1" colspan="1">1.5</td><td rowspan="1" colspan="1">1.6</td><td rowspan="1" colspan="1">1.8</td><td rowspan="1" colspan="1">2.0</td><td rowspan="1" colspan="1">1.9</td><td rowspan="1" colspan="1">1.8</td><td rowspan="1" colspan="1">2.0</td></tr><tr><td rowspan="1" colspan="1">
                      <abbrev xmlns:xlink="http://www.w3.org/1999/xlink" xlink:title="nostril-snout length" id="ABBRID0EGEAK" xlink:type="simple">NSL</abbrev>
                    </td><td rowspan="1" colspan="1">1.9</td><td rowspan="1" colspan="1">1.8</td><td rowspan="1" colspan="1">1.7</td><td rowspan="1" colspan="1">1.7</td><td rowspan="1" colspan="1">1.9</td><td rowspan="1" colspan="1">1.6</td><td rowspan="1" colspan="1">1.9</td></tr><tr><td rowspan="1" colspan="1">
                      <abbrev xmlns:xlink="http://www.w3.org/1999/xlink" xlink:title="tympanum-eye distance" id="ABBRID0EEFAK" xlink:type="simple">TEY</abbrev>
                    </td><td rowspan="1" colspan="1">0.7</td><td rowspan="1" colspan="1">0.9</td><td rowspan="1" colspan="1">1.1</td><td rowspan="1" colspan="1">0.9</td><td rowspan="1" colspan="1">1.0</td><td rowspan="1" colspan="1">1.0</td><td rowspan="1" colspan="1">1.1</td></tr><tr><td rowspan="1" colspan="1">
                      <abbrev xmlns:xlink="http://www.w3.org/1999/xlink" xlink:title="manus length" id="ABBRID0ECGAK" xlink:type="simple">ML</abbrev>
                    </td><td rowspan="1" colspan="1">6.2</td><td rowspan="1" colspan="1">5.6</td><td rowspan="1" colspan="1">6.1</td><td rowspan="1" colspan="1">6.0</td><td rowspan="1" colspan="1">6.0</td><td rowspan="1" colspan="1">6.3</td><td rowspan="1" colspan="1">6.3</td></tr><tr><td rowspan="1" colspan="1">
                      <abbrev xmlns:xlink="http://www.w3.org/1999/xlink" xlink:title="tympanum diameter" id="ABBRID0EAHAK" xlink:type="simple">TMP</abbrev>
                    </td><td rowspan="1" colspan="1">2.1</td><td rowspan="1" colspan="1">1.6</td><td rowspan="1" colspan="1">2.2</td><td rowspan="1" colspan="1">1.9</td><td rowspan="1" colspan="1">1.9</td><td rowspan="1" colspan="1">1.7</td><td rowspan="1" colspan="1">1.9</td></tr><tr><td rowspan="1" colspan="1">
                      <abbrev xmlns:xlink="http://www.w3.org/1999/xlink" xlink:title="length of lower arm and hand" id="ABBRID0E5HAK" xlink:type="simple">LAHL</abbrev>
                    </td><td rowspan="1" colspan="1">11.7</td><td rowspan="1" colspan="1">10.4</td><td rowspan="1" colspan="1">10.8</td><td rowspan="1" colspan="1">10.9</td><td rowspan="1" colspan="1">11.5</td><td rowspan="1" colspan="1">11.6</td><td rowspan="1" colspan="1">11.9</td></tr><tr><td rowspan="1" colspan="1">
                      <abbrev xmlns:xlink="http://www.w3.org/1999/xlink" xlink:title="hindlimb length" id="ABBRID0E3IAK" xlink:type="simple">HLL</abbrev>
                    </td><td rowspan="1" colspan="1">37.4</td><td rowspan="1" colspan="1">37.6</td><td rowspan="1" colspan="1">40.7</td><td rowspan="1" colspan="1">40.3</td><td rowspan="1" colspan="1">38.8</td><td rowspan="1" colspan="1">39.7</td><td rowspan="1" colspan="1">41.3</td></tr><tr><td rowspan="1" colspan="1">
                      <abbrev xmlns:xlink="http://www.w3.org/1999/xlink" xlink:title="tibia length" id="ABBRID0E1JAK" xlink:type="simple">TIB</abbrev>
                    </td><td rowspan="1" colspan="1">12.1</td><td rowspan="1" colspan="1">11.4</td><td rowspan="1" colspan="1">12.6</td><td rowspan="1" colspan="1">12.3</td><td rowspan="1" colspan="1">12.1</td><td rowspan="1" colspan="1">13.2</td><td rowspan="1" colspan="1">12.9</td></tr><tr><td rowspan="1" colspan="1">
                      <abbrev xmlns:xlink="http://www.w3.org/1999/xlink" xlink:title="foot length" id="ABBRID0EYKAK" xlink:type="simple">FOT</abbrev>
                    </td><td rowspan="1" colspan="1">11.0</td><td rowspan="1" colspan="1">10.9</td><td rowspan="1" colspan="1">11.2</td><td rowspan="1" colspan="1">11.3</td><td rowspan="1" colspan="1">10.6</td><td rowspan="1" colspan="1">11.6</td><td rowspan="1" colspan="1">11.8</td></tr></tbody></table></table-wrap></tp:treatment-sec><tp:treatment-sec sec-type="natural history" id="SECID0ERLAK"><title>Natural history.</title><p>All specimens were collected at night in small streams in Basha Nature Reserve approximately 900 m elevation (Fig. <xref ref-type="fig" rid="F8">8</xref>). Calling males were found along the streams, perching on large rocks, in rocky crevices, or under dead wood. Insect-like calls could be heard in June. The breeding season of this species is likely to occur from June to July, as females collected during these months were gravid, and males were heard calling only from June to the beginning of July. During both surveys, the number of males observed was much greater than females (males:females = 12:1).</p><fig id="F8" position="float" orientation="portrait"><object-id xmlns:xlink="http://www.w3.org/1999/xlink" content-type="doi" xlink:type="simple">10.3897/zookeys.1008.56412.figure8</object-id><object-id xmlns:xlink="http://www.w3.org/1999/xlink" content-type="arpha" xlink:type="simple">BAD0C5A6-BCC4-5BE4-BD7A-EF1A645FF1CB</object-id><label>Figure 8.</label><caption><p>Habitat at the type locality of <italic><tp:taxon-name><tp:taxon-name-part taxon-name-part-type="genus" reg="Leptobrachella">Leptobrachella</tp:taxon-name-part> <tp:taxon-name-part taxon-name-part-type="species" reg="bashaensis">bashaensis</tp:taxon-name-part></tp:taxon-name></italic> sp. nov., Basha Nature Reserve, Congjiang, Guizhou province, China.</p></caption><graphic xmlns:xlink="http://www.w3.org/1999/xlink" xlink:href="zookeys-1008-139-g008.jpg" position="float" orientation="portrait" xlink:type="simple" id="oo_492945.jpg"><uri content-type="original_file" xlink:type="simple">https://binary.pensoft.net/fig/492945</uri></graphic></fig></tp:treatment-sec><tp:treatment-sec sec-type="comparisons" id="SECID0ETMAK"><title>Comparisons.</title><p><italic><tp:taxon-name><tp:taxon-name-part taxon-name-part-type="genus" reg="Leptobrachella">Leptobrachella</tp:taxon-name-part> <tp:taxon-name-part taxon-name-part-type="species" reg="bashaensis">bashaensis</tp:taxon-name-part></tp:taxon-name></italic> sp. nov. differs from all known <italic><tp:taxon-name><tp:taxon-name-part taxon-name-part-type="genus" reg="Leptobrachella">Leptobrachella</tp:taxon-name-part></tp:taxon-name></italic> species distributed north of the Isthmus of Kra by a combination of male body size, externally distinct tympanum, and black spots on the flank, plus ventral coloration, degree of webbing and fringing on the toes, iris coloration, and dorsal skin texture.</p><p>Care was taken to differentiate <italic><tp:taxon-name><tp:taxon-name-part taxon-name-part-type="genus" reg="Leptobrachella">Leptobrachella</tp:taxon-name-part> <tp:taxon-name-part taxon-name-part-type="species" reg="bashaensis">bashaensis</tp:taxon-name-part></tp:taxon-name></italic> sp. nov. from the five most morphologically and molecularly similar species, <italic><tp:taxon-name><tp:taxon-name-part taxon-name-part-type="genus" reg="Leptobrachella">L.</tp:taxon-name-part> <tp:taxon-name-part taxon-name-part-type="species" reg="maoershanensis">maoershanensis</tp:taxon-name-part></tp:taxon-name></italic>, <italic><tp:taxon-name><tp:taxon-name-part taxon-name-part-type="genus" reg="Leptobrachella">L.</tp:taxon-name-part> <tp:taxon-name-part taxon-name-part-type="species" reg="laui">laui</tp:taxon-name-part></tp:taxon-name></italic>, <italic><tp:taxon-name><tp:taxon-name-part taxon-name-part-type="genus" reg="Leptobrachella">L.</tp:taxon-name-part> <tp:taxon-name-part taxon-name-part-type="species" reg="mangshanensis">mangshanensis</tp:taxon-name-part></tp:taxon-name></italic>, <italic><tp:taxon-name><tp:taxon-name-part taxon-name-part-type="genus" reg="Leptobrachella">L.</tp:taxon-name-part> <tp:taxon-name-part taxon-name-part-type="species" reg="yunkaiensis">yunkaiensis</tp:taxon-name-part></tp:taxon-name></italic>, and <italic><tp:taxon-name><tp:taxon-name-part taxon-name-part-type="genus" reg="Leptobrachella">L.</tp:taxon-name-part> <tp:taxon-name-part taxon-name-part-type="species" reg="liui">liui</tp:taxon-name-part></tp:taxon-name></italic> from China.</p><p><italic><tp:taxon-name><tp:taxon-name-part taxon-name-part-type="genus" reg="Leptobrachella">Leptobrachella</tp:taxon-name-part> <tp:taxon-name-part taxon-name-part-type="species" reg="bashaensis">bashaensis</tp:taxon-name-part></tp:taxon-name></italic> sp. nov. differs from its sister taxon <italic><tp:taxon-name><tp:taxon-name-part taxon-name-part-type="genus" reg="Leptobrachella">L.</tp:taxon-name-part> <tp:taxon-name-part taxon-name-part-type="species" reg="maoershanensis">maoershanensis</tp:taxon-name-part></tp:taxon-name></italic> by the following: smaller body size (<abbrev xmlns:xlink="http://www.w3.org/1999/xlink" xlink:title="snout-vent length" id="ABBRID0EHQAK" xlink:type="simple">SVL</abbrev> 22.9–25.6 mm in males, 27.1 mm in female vs 25.2–30.4 mm in males, 28.6 mm in female); bicolored iris with bright orange in upper half, fading to silver in lower half (vs typically bright orange-red in upper half, fading to silver in lower half); vertical and distinct narrow pupil (vs vertical and wide pupil); narrow lateral fringes present only on II and III toes (vs narrow lateral fringes present on all toes).</p><p><italic><tp:taxon-name><tp:taxon-name-part taxon-name-part-type="genus" reg="Leptobrachella">Leptobrachella</tp:taxon-name-part> <tp:taxon-name-part taxon-name-part-type="species" reg="bashaensis">bashaensis</tp:taxon-name-part></tp:taxon-name></italic> sp. nov. differs from <italic><tp:taxon-name><tp:taxon-name-part taxon-name-part-type="genus" reg="Leptobrachella">L.</tp:taxon-name-part> <tp:taxon-name-part taxon-name-part-type="species" reg="laui">laui</tp:taxon-name-part></tp:taxon-name></italic> in having slightly a smaller body size (<abbrev xmlns:xlink="http://www.w3.org/1999/xlink" xlink:title="snout-vent length" id="ABBRID0EDRAK" xlink:type="simple">SVL</abbrev> 22.9–25.6 mm in males, 27.1 mm in female vs 24.8–26.7 mm in males, 28.1 mm in female); bicolored iris with bright orange in upper half, fading to silver in lower half (vs uniformly coppery orange with fine black reticulations throughout); vertical and distinct narrow pupil (vs vertical and wide pupil); narrow lateral fringes present only on II and III toes (vs wide lateral fringes present on all toes); distinct black spots on the flank (vs indistinct black spots on the flank).</p><p><italic><tp:taxon-name><tp:taxon-name-part taxon-name-part-type="genus" reg="Leptobrachella">Leptobrachella</tp:taxon-name-part> <tp:taxon-name-part taxon-name-part-type="species" reg="bashaensis">bashaensis</tp:taxon-name-part></tp:taxon-name></italic> sp. nov. differs from <italic><tp:taxon-name><tp:taxon-name-part taxon-name-part-type="genus" reg="Leptobrachella">L.</tp:taxon-name-part> <tp:taxon-name-part taxon-name-part-type="species" reg="mangshanensis">mangshanensis</tp:taxon-name-part></tp:taxon-name></italic> by having slightly smaller body size (<abbrev xmlns:xlink="http://www.w3.org/1999/xlink" xlink:title="snout-vent length" id="ABBRID0E6RAK" xlink:type="simple">SVL</abbrev> 22.9–25.6 mm in males, 27.1 mm in female vs 22.2–27.8 mm in males, 30.2 mm in female); bicolored iris with bright orange in upper half, fading to silver in lower half (vs bright orange in upper half, greyish cream in lower half); narrow lateral fringes present only on II and III toes (vs weak lateral fringes on toes).</p><p><italic><tp:taxon-name><tp:taxon-name-part taxon-name-part-type="genus" reg="Leptobrachella">Leptobrachella</tp:taxon-name-part> <tp:taxon-name-part taxon-name-part-type="species" reg="bashaensis">bashaensis</tp:taxon-name-part></tp:taxon-name></italic> sp. nov. differs from <italic><tp:taxon-name><tp:taxon-name-part taxon-name-part-type="genus" reg="Leptobrachella">L.</tp:taxon-name-part> <tp:taxon-name-part taxon-name-part-type="species" reg="yunkaiensis">yunkaiensis</tp:taxon-name-part></tp:taxon-name></italic> by having smaller body size (<abbrev xmlns:xlink="http://www.w3.org/1999/xlink" xlink:title="snout-vent length" id="ABBRID0E2SAK" xlink:type="simple">SVL</abbrev> 22.9–25.6 mm in males, 27.1 mm in female vs 25.9–29.3 mm in males, 34.0–35.3 mm in females); bicolored iris with bright orange in upper half, fading to silver in lower half (vs coppery orange in upper half and silver in lower half); narrow lateral fringes present only on II and III toes (vs wide lateral fringes present on all toes); distinct black spots on the flank (vs indistinct black spots on the flank).</p><p><italic><tp:taxon-name><tp:taxon-name-part taxon-name-part-type="genus" reg="Leptobrachella">Leptobrachella</tp:taxon-name-part> <tp:taxon-name-part taxon-name-part-type="species" reg="bashaensis">bashaensis</tp:taxon-name-part></tp:taxon-name></italic> sp. nov. differs from <italic><tp:taxon-name><tp:taxon-name-part taxon-name-part-type="genus" reg="Leptobrachella">L.</tp:taxon-name-part> <tp:taxon-name-part taxon-name-part-type="species" reg="liui">liui</tp:taxon-name-part></tp:taxon-name></italic> in having slightly smaller body size (<abbrev xmlns:xlink="http://www.w3.org/1999/xlink" xlink:title="snout-vent length" id="ABBRID0EXTAK" xlink:type="simple">SVL</abbrev> 22.9–25.6 mm in males, 27.1 mm in female vs 23.0–28.7 mm in males, 23.1–28.1 mm in females); vertical and distinctly narrow pupil (vs vertical and wide pupil); narrow lateral fringes present only on II and III toes (vs wide lateral fringes present on all toes).</p></tp:treatment-sec><tp:treatment-sec><!--Section generated to contain objects referenced in tp:taxon-treatment.--><table-wrap id="T1" position="float" orientation="portrait"><label>Table 1.</label><caption><p>List of voucher specimens and GenBank accession numbers for all DNA sequences of the mitochondrial 16S rRNA gene fragments of <italic><tp:taxon-name><tp:taxon-name-part taxon-name-part-type="genus" reg="Leptobrachella">Leptobrachella</tp:taxon-name-part></tp:taxon-name></italic> included in this study.</p></caption><table id="TID0E33AG" rules="all"><tbody><tr><th rowspan="1" colspan="1">ID</th><th rowspan="1" colspan="1">Species</th><th rowspan="1" colspan="1">Locality</th><th rowspan="1" colspan="1">Voucher no.</th><th rowspan="1" colspan="1">GenBank no.</th></tr><tr><td rowspan="1" colspan="1">
                  <bold>1</bold>
                </td><td rowspan="1" colspan="1">
                  <italic><tp:taxon-name><tp:taxon-name-part taxon-name-part-type="genus" reg="Leptobrachella">L.</tp:taxon-name-part> <tp:taxon-name-part taxon-name-part-type="species" reg="aereus">aereus</tp:taxon-name-part></tp:taxon-name></italic>
                </td><td rowspan="1" colspan="1">Vilabuly, Savannakhet, Laos</td><td rowspan="1" colspan="1">NCSM 76038</td><td rowspan="1" colspan="1">
                  <ext-link xmlns:xlink="http://www.w3.org/1999/xlink" ext-link-type="gen" xlink:href="MH055809" xlink:type="simple">MH055809</ext-link>
                </td></tr><tr><td rowspan="1" colspan="1">
                  <bold>2</bold>
                </td><td rowspan="1" colspan="1">
                  <italic><tp:taxon-name><tp:taxon-name-part taxon-name-part-type="genus" reg="Leptobrachella">L.</tp:taxon-name-part> <tp:taxon-name-part taxon-name-part-type="species" reg="aereus">aereus</tp:taxon-name-part></tp:taxon-name></italic>
                </td><td rowspan="1" colspan="1">Savannakhet, Laos</td><td rowspan="1" colspan="1">SAM R64242</td><td rowspan="1" colspan="1">KR018123</td></tr><tr><td rowspan="1" colspan="1">
                  <bold>3</bold>
                </td><td rowspan="1" colspan="1">
                  <italic><tp:taxon-name><tp:taxon-name-part taxon-name-part-type="genus" reg="Leptobrachella">L.</tp:taxon-name-part> <tp:taxon-name-part taxon-name-part-type="species" reg="alpinus">alpinus</tp:taxon-name-part></tp:taxon-name></italic>
                </td><td rowspan="1" colspan="1">Huangcaoling, Yunnan, China</td><td rowspan="1" colspan="1">
                  <ext-link xmlns:xlink="http://www.w3.org/1999/xlink" ext-link-type="gen" xlink:href="KIZ046816" xlink:type="simple">KIZ046816</ext-link>
                </td><td rowspan="1" colspan="1">
                  <ext-link xmlns:xlink="http://www.w3.org/1999/xlink" ext-link-type="gen" xlink:href="MH055866" xlink:type="simple">MH055866</ext-link>
                </td></tr><tr><td rowspan="1" colspan="1">
                  <bold>4</bold>
                </td><td rowspan="1" colspan="1">
                  <italic><tp:taxon-name><tp:taxon-name-part taxon-name-part-type="genus" reg="Leptobrachella">L.</tp:taxon-name-part> <tp:taxon-name-part taxon-name-part-type="species" reg="bijie">bijie</tp:taxon-name-part></tp:taxon-name></italic>
                </td><td rowspan="1" colspan="1">Bijie City, Guizhou, China</td><td rowspan="1" colspan="1">SYS a007313</td><td rowspan="1" colspan="1">
                  <ext-link xmlns:xlink="http://www.w3.org/1999/xlink" ext-link-type="gen" xlink:href="MK414532" xlink:type="simple">MK414532</ext-link>
                </td></tr><tr><td rowspan="1" colspan="1">
                  <bold>5</bold>
                </td><td rowspan="1" colspan="1">
                  <italic><tp:taxon-name><tp:taxon-name-part taxon-name-part-type="genus" reg="Leptobrachella">L.</tp:taxon-name-part> <tp:taxon-name-part taxon-name-part-type="species" reg="bijie">bijie</tp:taxon-name-part></tp:taxon-name></italic>
                </td><td rowspan="1" colspan="1">Bijie City, Guizhou, China</td><td rowspan="1" colspan="1">SYS a007314</td><td rowspan="1" colspan="1">
                  <ext-link xmlns:xlink="http://www.w3.org/1999/xlink" ext-link-type="gen" xlink:href="MK414533" xlink:type="simple">MK414533</ext-link>
                </td></tr><tr><td rowspan="1" colspan="1">
                  <bold>6</bold>
                </td><td rowspan="1" colspan="1">
                  <italic><tp:taxon-name><tp:taxon-name-part taxon-name-part-type="genus" reg="Leptobrachella">L.</tp:taxon-name-part> <tp:taxon-name-part taxon-name-part-type="species" reg="bourreti">bourreti</tp:taxon-name-part></tp:taxon-name></italic>
                </td><td rowspan="1" colspan="1">Sapa,Lao Cai, Vietnam</td><td rowspan="1" colspan="1">1999.5660</td><td rowspan="1" colspan="1">
                  <ext-link xmlns:xlink="http://www.w3.org/1999/xlink" ext-link-type="gen" xlink:href="KR827860" xlink:type="simple">KR827860</ext-link>
                </td></tr><tr><td rowspan="1" colspan="1">
                  <bold>7</bold>
                </td><td rowspan="1" colspan="1">
                  <italic><tp:taxon-name><tp:taxon-name-part taxon-name-part-type="genus" reg="Leptobrachella">L.</tp:taxon-name-part> <tp:taxon-name-part taxon-name-part-type="species" reg="bourreti">bourreti</tp:taxon-name-part></tp:taxon-name></italic>
                </td><td rowspan="1" colspan="1">Bat Xat, Lao Cai, Vietnam</td><td rowspan="1" colspan="1">ZMMU-A-5636-02280</td><td rowspan="1" colspan="1">
                  <ext-link xmlns:xlink="http://www.w3.org/1999/xlink" ext-link-type="gen" xlink:href="MH055872" xlink:type="simple">MH055872</ext-link>
                </td></tr><tr><td rowspan="1" colspan="1">
                  <bold>8</bold>
                </td><td rowspan="1" colspan="1">
                  <italic><tp:taxon-name><tp:taxon-name-part taxon-name-part-type="genus" reg="Leptobrachella">L.</tp:taxon-name-part> <tp:taxon-name-part taxon-name-part-type="species" reg="chishuiensis">chishuiensis</tp:taxon-name-part></tp:taxon-name></italic>
                </td><td rowspan="1" colspan="1">Chishui City,Guizhou Province, China</td><td rowspan="1" colspan="1">CIBCS20190518047</td><td rowspan="1" colspan="1">
                  <ext-link xmlns:xlink="http://www.w3.org/1999/xlink" ext-link-type="gen" xlink:href="MT117053" xlink:type="simple">MT117053</ext-link>
                </td></tr><tr><td rowspan="1" colspan="1">
                  <bold>9</bold>
                </td><td rowspan="1" colspan="1">
                  <italic><tp:taxon-name><tp:taxon-name-part taxon-name-part-type="genus" reg="Leptobrachella">L.</tp:taxon-name-part> <tp:taxon-name-part taxon-name-part-type="species" reg="chishuiensis">chishuiensis</tp:taxon-name-part></tp:taxon-name></italic>
                </td><td rowspan="1" colspan="1">Chishui City,Guizhou Province, China</td><td rowspan="1" colspan="1">CIBCS20190518042</td><td rowspan="1" colspan="1">
                  <ext-link xmlns:xlink="http://www.w3.org/1999/xlink" ext-link-type="gen" xlink:href="MT117054" xlink:type="simple">MT117054</ext-link>
                </td></tr><tr><td rowspan="1" colspan="1">
                  <bold>10</bold>
                </td><td rowspan="1" colspan="1">
                  <italic><tp:taxon-name><tp:taxon-name-part taxon-name-part-type="genus" reg="Leptobrachella">L.</tp:taxon-name-part> <tp:taxon-name-part taxon-name-part-type="species" reg="eos">eos</tp:taxon-name-part></tp:taxon-name></italic>
                </td><td rowspan="1" colspan="1">Boun Tay, Phongsaly, Laos</td><td rowspan="1" colspan="1">NCSM 80551</td><td rowspan="1" colspan="1">
                  <ext-link xmlns:xlink="http://www.w3.org/1999/xlink" ext-link-type="gen" xlink:href="MH055887" xlink:type="simple">MH055887</ext-link>
                </td></tr><tr><td rowspan="1" colspan="1">
                  <bold>11</bold>
                </td><td rowspan="1" colspan="1">
                  <italic><tp:taxon-name><tp:taxon-name-part taxon-name-part-type="genus" reg="Leptobrachella">L.</tp:taxon-name-part> <tp:taxon-name-part taxon-name-part-type="species" reg="eos">eos</tp:taxon-name-part></tp:taxon-name></italic>
                </td><td rowspan="1" colspan="1">Boun Tay, Phongsaly, Laos</td><td rowspan="1" colspan="1">MNHN:2004.0277</td><td rowspan="1" colspan="1">
                  <ext-link xmlns:xlink="http://www.w3.org/1999/xlink" ext-link-type="gen" xlink:href="JN848448" xlink:type="simple">JN848448</ext-link>
                </td></tr><tr><td rowspan="1" colspan="1">
                  <bold>12</bold>
                </td><td rowspan="1" colspan="1">
                  <italic><tp:taxon-name><tp:taxon-name-part taxon-name-part-type="genus" reg="Leptobrachella">L.</tp:taxon-name-part> <tp:taxon-name-part taxon-name-part-type="species" reg="feii">feii</tp:taxon-name-part></tp:taxon-name></italic>
                </td><td rowspan="1" colspan="1">Wenshan Prefecture, Yunnan Province, China</td><td rowspan="1" colspan="1">KIZ032625</td><td rowspan="1" colspan="1">
                  <ext-link xmlns:xlink="http://www.w3.org/1999/xlink" ext-link-type="gen" xlink:href="MT302635" xlink:type="simple">MT302635</ext-link>
                </td></tr><tr><td rowspan="1" colspan="1">
                  <bold>13</bold>
                </td><td rowspan="1" colspan="1">
                  <italic><tp:taxon-name><tp:taxon-name-part taxon-name-part-type="genus" reg="Leptobrachella">L.</tp:taxon-name-part> <tp:taxon-name-part taxon-name-part-type="species" reg="feii">feii</tp:taxon-name-part></tp:taxon-name></italic>
                </td><td rowspan="1" colspan="1">Honghe, Yunnan Province, Chin</td><td rowspan="1" colspan="1">KIZ048973</td><td rowspan="1" colspan="1">
                  <ext-link xmlns:xlink="http://www.w3.org/1999/xlink" ext-link-type="gen" xlink:href="MT302637" xlink:type="simple">MT302637</ext-link>
                </td></tr><tr><td rowspan="1" colspan="1">
                  <bold>14</bold>
                </td><td rowspan="1" colspan="1">
                  <italic><tp:taxon-name><tp:taxon-name-part taxon-name-part-type="genus" reg="Leptobrachella">L.</tp:taxon-name-part> <tp:taxon-name-part taxon-name-part-type="species" reg="firthi">firthi</tp:taxon-name-part></tp:taxon-name></italic>
                </td><td rowspan="1" colspan="1">Ngoc Linh Nature Reserve, Kon Tum, Vietnam</td><td rowspan="1" colspan="1">AMS: R 176506</td><td rowspan="1" colspan="1">
                  <ext-link xmlns:xlink="http://www.w3.org/1999/xlink" ext-link-type="gen" xlink:href="JQ739207" xlink:type="simple">JQ739207</ext-link>
                </td></tr><tr><td rowspan="1" colspan="1">
                  <bold>15</bold>
                </td><td rowspan="1" colspan="1">
                  <italic><tp:taxon-name><tp:taxon-name-part taxon-name-part-type="genus" reg="Leptobrachella">L.</tp:taxon-name-part> <tp:taxon-name-part taxon-name-part-type="species" reg="flaviglandulosa">flaviglandulosa</tp:taxon-name-part></tp:taxon-name></italic>
                </td><td rowspan="1" colspan="1">Xiaoqiaogou Nature Reserve, Yunnan, China</td><td rowspan="1" colspan="1">KIZ016064</td><td rowspan="1" colspan="1">
                  <ext-link xmlns:xlink="http://www.w3.org/1999/xlink" ext-link-type="gen" xlink:href="MT302624" xlink:type="simple">MT302624</ext-link>
                </td></tr><tr><td rowspan="1" colspan="1">
                  <bold>16</bold>
                </td><td rowspan="1" colspan="1">
                  <italic><tp:taxon-name><tp:taxon-name-part taxon-name-part-type="genus" reg="Leptobrachella">L.</tp:taxon-name-part> <tp:taxon-name-part taxon-name-part-type="species" reg="flaviglandulosa">flaviglandulosa</tp:taxon-name-part></tp:taxon-name></italic>
                </td><td rowspan="1" colspan="1">Xiaoqiaogou Nature Reserve, Yunnan, China</td><td rowspan="1" colspan="1">KIZ032626</td><td rowspan="1" colspan="1">
                  <ext-link xmlns:xlink="http://www.w3.org/1999/xlink" ext-link-type="gen" xlink:href="MT302633" xlink:type="simple">MT302633</ext-link>
                </td></tr><tr><td rowspan="1" colspan="1">
                  <bold>17</bold>
                </td><td rowspan="1" colspan="1">
                  <italic><tp:taxon-name><tp:taxon-name-part taxon-name-part-type="genus" reg="Leptobrachella">L.</tp:taxon-name-part> <tp:taxon-name-part taxon-name-part-type="species" reg="isos">isos</tp:taxon-name-part></tp:taxon-name></italic>
                </td><td rowspan="1" colspan="1">Gia Lai, Vietnam</td><td rowspan="1" colspan="1">AMS: R 176469</td><td rowspan="1" colspan="1">
                  <ext-link xmlns:xlink="http://www.w3.org/1999/xlink" ext-link-type="gen" xlink:href="KT824767" xlink:type="simple">KT824767</ext-link>
                </td></tr><tr><td rowspan="1" colspan="1">
                  <bold>18</bold>
                </td><td rowspan="1" colspan="1">
                  <italic><tp:taxon-name><tp:taxon-name-part taxon-name-part-type="genus" reg="Leptobrachella">L.</tp:taxon-name-part> <tp:taxon-name-part taxon-name-part-type="species" reg="khasiorum">khasiorum</tp:taxon-name-part></tp:taxon-name></italic>
                </td><td rowspan="1" colspan="1">Khasi Hills, Meghalaya, India</td><td rowspan="1" colspan="1">SDBDU 2009.329</td><td rowspan="1" colspan="1">
                  <ext-link xmlns:xlink="http://www.w3.org/1999/xlink" ext-link-type="gen" xlink:href="KY022303" xlink:type="simple">KY022303</ext-link>
                </td></tr><tr><td rowspan="1" colspan="1">
                  <bold>19</bold>
                </td><td rowspan="1" colspan="1">
                  <italic><tp:taxon-name><tp:taxon-name-part taxon-name-part-type="genus" reg="Leptobrachella">L.</tp:taxon-name-part> <tp:taxon-name-part taxon-name-part-type="species" reg="laui">laui</tp:taxon-name-part></tp:taxon-name></italic>
                </td><td rowspan="1" colspan="1">San zhoutian, Shenzhen, China</td><td rowspan="1" colspan="1">SYS a002540</td><td rowspan="1" colspan="1">
                  <ext-link xmlns:xlink="http://www.w3.org/1999/xlink" ext-link-type="gen" xlink:href="MH055904" xlink:type="simple">MH055904</ext-link>
                </td></tr><tr><td rowspan="1" colspan="1">
                  <bold>20</bold>
                </td><td rowspan="1" colspan="1">
                  <italic><tp:taxon-name><tp:taxon-name-part taxon-name-part-type="genus" reg="Leptobrachella">L.</tp:taxon-name-part> <tp:taxon-name-part taxon-name-part-type="species" reg="laui">laui</tp:taxon-name-part></tp:taxon-name></italic>
                </td><td rowspan="1" colspan="1">Mt. Wutong, Shenzhen, China</td><td rowspan="1" colspan="1">SYS a003477</td><td rowspan="1" colspan="1">
                  <ext-link xmlns:xlink="http://www.w3.org/1999/xlink" ext-link-type="gen" xlink:href="MH605576" xlink:type="simple">MH605576</ext-link>
                </td></tr><tr><td rowspan="1" colspan="1">
                  <bold>21</bold>
                </td><td rowspan="1" colspan="1">
                  <italic><tp:taxon-name><tp:taxon-name-part taxon-name-part-type="genus" reg="Leptobrachella">L.</tp:taxon-name-part> <tp:taxon-name-part taxon-name-part-type="species" reg="liui">liui</tp:taxon-name-part></tp:taxon-name></italic>
                </td><td rowspan="1" colspan="1">Mt. Wuyi, Fujian, China</td><td rowspan="1" colspan="1">SYS a002478</td><td rowspan="1" colspan="1">
                  <ext-link xmlns:xlink="http://www.w3.org/1999/xlink" ext-link-type="gen" xlink:href="MH605573" xlink:type="simple">MH605573</ext-link>
                </td></tr><tr><td rowspan="1" colspan="1">
                  <bold>22</bold>
                </td><td rowspan="1" colspan="1">
                  <italic><tp:taxon-name><tp:taxon-name-part taxon-name-part-type="genus" reg="Leptobrachella">L.</tp:taxon-name-part> <tp:taxon-name-part taxon-name-part-type="species" reg="liui">liui</tp:taxon-name-part></tp:taxon-name></italic>
                </td><td rowspan="1" colspan="1">Mt. Huanggang, Jiangxi, China</td><td rowspan="1" colspan="1">SYS a001620</td><td rowspan="1" colspan="1">
                  <ext-link xmlns:xlink="http://www.w3.org/1999/xlink" ext-link-type="gen" xlink:href="KM014549" xlink:type="simple">KM014549</ext-link>
                </td></tr><tr><td rowspan="1" colspan="1">
                  <bold>23</bold>
                </td><td rowspan="1" colspan="1">
                  <italic><tp:taxon-name><tp:taxon-name-part taxon-name-part-type="genus" reg="Leptobrachella">L.</tp:taxon-name-part> <tp:taxon-name-part taxon-name-part-type="species" reg="mangshanensis">mangshanensis</tp:taxon-name-part></tp:taxon-name></italic>
                </td><td rowspan="1" colspan="1">Mangshan, Hunan, China</td><td rowspan="1" colspan="1">MSZTC201702</td><td rowspan="1" colspan="1">
                  <ext-link xmlns:xlink="http://www.w3.org/1999/xlink" ext-link-type="gen" xlink:href="MG132197" xlink:type="simple">MG132197</ext-link>
                </td></tr><tr><td rowspan="1" colspan="1">
                  <bold>24</bold>
                </td><td rowspan="1" colspan="1">
                  <italic><tp:taxon-name><tp:taxon-name-part taxon-name-part-type="genus" reg="Leptobrachella">L.</tp:taxon-name-part> <tp:taxon-name-part taxon-name-part-type="species" reg="mangshanensis">mangshanensis</tp:taxon-name-part></tp:taxon-name></italic>
                </td><td rowspan="1" colspan="1">Mangshan, Hunan, China</td><td rowspan="1" colspan="1">MSZTC201703</td><td rowspan="1" colspan="1">
                  <ext-link xmlns:xlink="http://www.w3.org/1999/xlink" ext-link-type="gen" xlink:href="MG132198" xlink:type="simple">MG132198</ext-link>
                </td></tr><tr><td rowspan="1" colspan="1">
                  <bold>25</bold>
                </td><td rowspan="1" colspan="1">
                  <italic><tp:taxon-name><tp:taxon-name-part taxon-name-part-type="genus" reg="Leptobrachella">L.</tp:taxon-name-part> <tp:taxon-name-part taxon-name-part-type="species" reg="maoershanensis">maoershanensis</tp:taxon-name-part></tp:taxon-name></italic>
                </td><td rowspan="1" colspan="1">Maoershan, Guangxi, China</td><td rowspan="1" colspan="1">KIZ019386</td><td rowspan="1" colspan="1">
                  <ext-link xmlns:xlink="http://www.w3.org/1999/xlink" ext-link-type="gen" xlink:href="KY986931" xlink:type="simple">KY986931</ext-link>
                </td></tr><tr><td rowspan="1" colspan="1">
                  <bold>26</bold>
                </td><td rowspan="1" colspan="1">
                  <italic><tp:taxon-name><tp:taxon-name-part taxon-name-part-type="genus" reg="Leptobrachella">L.</tp:taxon-name-part> <tp:taxon-name-part taxon-name-part-type="species" reg="maoershanensis">maoershanensis</tp:taxon-name-part></tp:taxon-name></italic>
                </td><td rowspan="1" colspan="1">Mao’er Shan, Guangxi, China</td><td rowspan="1" colspan="1">KIZ07614</td><td rowspan="1" colspan="1">
                  <ext-link xmlns:xlink="http://www.w3.org/1999/xlink" ext-link-type="gen" xlink:href="MH055927" xlink:type="simple">MH055927</ext-link>
                </td></tr><tr><td rowspan="1" colspan="1">
                  <bold>27</bold>
                </td><td rowspan="1" colspan="1">
                  <italic><tp:taxon-name><tp:taxon-name-part taxon-name-part-type="genus" reg="Leptobrachella">L.</tp:taxon-name-part> <tp:taxon-name-part taxon-name-part-type="species" reg="maoershanensis">maoershanensis</tp:taxon-name-part></tp:taxon-name></italic>
                </td><td rowspan="1" colspan="1">Mao’er Shan, Guangxi, China</td><td rowspan="1" colspan="1">KIZ027236</td><td rowspan="1" colspan="1">
                  <ext-link xmlns:xlink="http://www.w3.org/1999/xlink" ext-link-type="gen" xlink:href="MH055928" xlink:type="simple">MH055928</ext-link>
                </td></tr><tr><td rowspan="1" colspan="1">
                  <bold>28</bold>
                </td><td rowspan="1" colspan="1"><italic><tp:taxon-name><tp:taxon-name-part taxon-name-part-type="genus" reg="Leptobrachella">L.</tp:taxon-name-part> <tp:taxon-name-part taxon-name-part-type="species" reg="bashaensis">bashaensis</tp:taxon-name-part></tp:taxon-name></italic> sp. nov.</td><td rowspan="1" colspan="1">Basha Nature Reserve, Guizhou, China</td><td rowspan="1" colspan="1">GIB196403</td><td rowspan="1" colspan="1">
                  <ext-link xmlns:xlink="http://www.w3.org/1999/xlink" ext-link-type="gen" xlink:href="MW136294" xlink:type="simple">MW136294</ext-link>
                </td></tr><tr><td rowspan="1" colspan="1">
                  <bold>29</bold>
                </td><td rowspan="1" colspan="1"><italic><tp:taxon-name><tp:taxon-name-part taxon-name-part-type="genus" reg="Leptobrachella">L.</tp:taxon-name-part> <tp:taxon-name-part taxon-name-part-type="species" reg="bashaensis">bashaensis</tp:taxon-name-part></tp:taxon-name></italic> sp. nov.</td><td rowspan="1" colspan="1">Basha Nature Reserve, Guizhou, China</td><td rowspan="1" colspan="1">GIB196404</td><td rowspan="1" colspan="1">
                  <ext-link xmlns:xlink="http://www.w3.org/1999/xlink" ext-link-type="gen" xlink:href="MW136295" xlink:type="simple">MW136295</ext-link>
                </td></tr><tr><td rowspan="1" colspan="1">
                  <bold>30</bold>
                </td><td rowspan="1" colspan="1">
                  <italic><tp:taxon-name><tp:taxon-name-part taxon-name-part-type="genus" reg="Leptobrachella">L.</tp:taxon-name-part> <tp:taxon-name-part taxon-name-part-type="species" reg="minimus">minimus</tp:taxon-name-part></tp:taxon-name></italic>
                </td><td rowspan="1" colspan="1">Doi Chiang Dao, Chiangmai, Thailand</td><td rowspan="1" colspan="1">THNHM07418</td><td rowspan="1" colspan="1">
                  <ext-link xmlns:xlink="http://www.w3.org/1999/xlink" ext-link-type="gen" xlink:href="JN848402" xlink:type="simple">JN848402</ext-link>
                </td></tr><tr><td rowspan="1" colspan="1">
                  <bold>31</bold>
                </td><td rowspan="1" colspan="1">
                  <italic><tp:taxon-name><tp:taxon-name-part taxon-name-part-type="genus" reg="Leptobrachella">L.</tp:taxon-name-part> <tp:taxon-name-part taxon-name-part-type="species" reg="minimus">minimus</tp:taxon-name-part></tp:taxon-name></italic>
                </td><td rowspan="1" colspan="1">Doi Suthep, Thailand</td><td rowspan="1" colspan="1">KUHE:19201</td><td rowspan="1" colspan="1">
                  <ext-link xmlns:xlink="http://www.w3.org/1999/xlink" ext-link-type="gen" xlink:href="LC201981" xlink:type="simple">LC201981</ext-link>
                </td></tr><tr><td rowspan="1" colspan="1">
                  <bold>32</bold>
                </td><td rowspan="1" colspan="1">
                  <italic><tp:taxon-name><tp:taxon-name-part taxon-name-part-type="genus" reg="Leptobrachella">L.</tp:taxon-name-part> <tp:taxon-name-part taxon-name-part-type="species" reg="nahangensis">nahangensis</tp:taxon-name-part></tp:taxon-name></italic>
                </td><td rowspan="1" colspan="1">Na Hang Nature Reserve, Tuyen Quang, Vietnam</td><td rowspan="1" colspan="1">ROM 7035</td><td rowspan="1" colspan="1">
                  <ext-link xmlns:xlink="http://www.w3.org/1999/xlink" ext-link-type="gen" xlink:href="MH055853" xlink:type="simple">MH055853</ext-link>
                </td></tr><tr><td rowspan="1" colspan="1">
                  <bold>33</bold>
                </td><td rowspan="1" colspan="1">
                  <italic><tp:taxon-name><tp:taxon-name-part taxon-name-part-type="genus" reg="Leptobrachella">L.</tp:taxon-name-part> <tp:taxon-name-part taxon-name-part-type="species" reg="nahangensis">nahangensis</tp:taxon-name-part></tp:taxon-name></italic>
                </td><td rowspan="1" colspan="1">Na Hang, Tuyen Quang, Vietnam</td><td rowspan="1" colspan="1">ZMMU-NAP-02259</td><td rowspan="1" colspan="1">
                  <ext-link xmlns:xlink="http://www.w3.org/1999/xlink" ext-link-type="gen" xlink:href="MH055854" xlink:type="simple">MH055854</ext-link>
                </td></tr><tr><td rowspan="1" colspan="1">
                  <bold>34</bold>
                </td><td rowspan="1" colspan="1">
                  <italic><tp:taxon-name><tp:taxon-name-part taxon-name-part-type="genus" reg="Leptobrachella">L.</tp:taxon-name-part> <tp:taxon-name-part taxon-name-part-type="species" reg="namdongensis">namdongensis</tp:taxon-name-part></tp:taxon-name></italic>
                </td><td rowspan="1" colspan="1">Thanh Hoa Provincen, Vietnam</td><td rowspan="1" colspan="1">VNUF A.2017.37</td><td rowspan="1" colspan="1">
                  <ext-link xmlns:xlink="http://www.w3.org/1999/xlink" ext-link-type="gen" xlink:href="MK965389" xlink:type="simple">MK965389</ext-link>
                </td></tr><tr><td rowspan="1" colspan="1">
                  <bold>35</bold>
                </td><td rowspan="1" colspan="1">
                  <italic><tp:taxon-name><tp:taxon-name-part taxon-name-part-type="genus" reg="Leptobrachella">L.</tp:taxon-name-part> <tp:taxon-name-part taxon-name-part-type="species" reg="niveimongtis">niveimongtis</tp:taxon-name-part></tp:taxon-name></italic>
                </td><td rowspan="1" colspan="1">Daxueshan Nature Reserve, Yunnan, China</td><td rowspan="1" colspan="1">KIZ028276</td><td rowspan="1" colspan="1">
                  <ext-link xmlns:xlink="http://www.w3.org/1999/xlink" ext-link-type="gen" xlink:href="MT302620" xlink:type="simple">MT302620</ext-link>
                </td></tr><tr><td rowspan="1" colspan="1">
                  <bold>36</bold>
                </td><td rowspan="1" colspan="1">
                  <italic><tp:taxon-name><tp:taxon-name-part taxon-name-part-type="genus" reg="Leptobrachella">L.</tp:taxon-name-part> <tp:taxon-name-part taxon-name-part-type="species" reg="niveimongtis">niveimongtis</tp:taxon-name-part></tp:taxon-name></italic>
                </td><td rowspan="1" colspan="1">Daxueshan Nature Reserve, Yunnan, China</td><td rowspan="1" colspan="1">KIZ028277</td><td rowspan="1" colspan="1">
                  <ext-link xmlns:xlink="http://www.w3.org/1999/xlink" ext-link-type="gen" xlink:href="MT302621" xlink:type="simple">MT302621</ext-link>
                </td></tr><tr><td rowspan="1" colspan="1">
                  <bold>37</bold>
                </td><td rowspan="1" colspan="1">
                  <italic><tp:taxon-name><tp:taxon-name-part taxon-name-part-type="genus" reg="Leptobrachella">L.</tp:taxon-name-part> <tp:taxon-name-part taxon-name-part-type="species" reg="nyx">nyx</tp:taxon-name-part></tp:taxon-name></italic>
                </td><td rowspan="1" colspan="1">Mount Tay Conn Linh, Ha Giang, Vietnam</td><td rowspan="1" colspan="1">AMNH A163810</td><td rowspan="1" colspan="1">
                  <ext-link xmlns:xlink="http://www.w3.org/1999/xlink" ext-link-type="gen" xlink:href="DQ283381" xlink:type="simple">DQ283381</ext-link>
                </td></tr><tr><td rowspan="1" colspan="1">
                  <bold>38</bold>
                </td><td rowspan="1" colspan="1">
                  <italic><tp:taxon-name><tp:taxon-name-part taxon-name-part-type="genus" reg="Leptobrachella">L.</tp:taxon-name-part> <tp:taxon-name-part taxon-name-part-type="species" reg="nyx">nyx</tp:taxon-name-part></tp:taxon-name></italic>
                </td><td rowspan="1" colspan="1">Ha Giang, Ha Giang, Vietnam</td><td rowspan="1" colspan="1">ROM 36692</td><td rowspan="1" colspan="1">
                  <ext-link xmlns:xlink="http://www.w3.org/1999/xlink" ext-link-type="gen" xlink:href="MH055816" xlink:type="simple">MH055816</ext-link>
                </td></tr><tr><td rowspan="1" colspan="1">
                  <bold>39</bold>
                </td><td rowspan="1" colspan="1">
                  <italic><tp:taxon-name><tp:taxon-name-part taxon-name-part-type="genus" reg="Leptobrachella">L.</tp:taxon-name-part> <tp:taxon-name-part taxon-name-part-type="species" reg="oshanensis">oshanensis</tp:taxon-name-part></tp:taxon-name></italic>
                </td><td rowspan="1" colspan="1">Emei Shan, Sichuan, China</td><td rowspan="1" colspan="1">KIZ025776</td><td rowspan="1" colspan="1">
                  <ext-link xmlns:xlink="http://www.w3.org/1999/xlink" ext-link-type="gen" xlink:href="MH055895" xlink:type="simple">MH055895</ext-link>
                </td></tr><tr><td rowspan="1" colspan="1">
                  <bold>40</bold>
                </td><td rowspan="1" colspan="1">
                  <italic><tp:taxon-name><tp:taxon-name-part taxon-name-part-type="genus" reg="Leptobrachella">L.</tp:taxon-name-part> <tp:taxon-name-part taxon-name-part-type="species" reg="oshanensis">oshanensis</tp:taxon-name-part></tp:taxon-name></italic>
                </td><td rowspan="1" colspan="1">Emei Shan, Sichuan, China</td><td rowspan="1" colspan="1">YPX37492</td><td rowspan="1" colspan="1">
                  <ext-link xmlns:xlink="http://www.w3.org/1999/xlink" ext-link-type="gen" xlink:href="MH055896" xlink:type="simple">MH055896</ext-link>
                </td></tr><tr><td rowspan="1" colspan="1">
                  <bold>41</bold>
                </td><td rowspan="1" colspan="1">
                  <italic><tp:taxon-name><tp:taxon-name-part taxon-name-part-type="genus" reg="Leptobrachella">L.</tp:taxon-name-part> <tp:taxon-name-part taxon-name-part-type="species" reg="petrops">petrops</tp:taxon-name-part></tp:taxon-name></italic>
                </td><td rowspan="1" colspan="1">Cham Chu Nature Reserve, Tuyen Quang, Vietnam</td><td rowspan="1" colspan="1">VNMN:2016 A.06</td><td rowspan="1" colspan="1">
                  <ext-link xmlns:xlink="http://www.w3.org/1999/xlink" ext-link-type="gen" xlink:href="KY459998" xlink:type="simple">KY459998</ext-link>
                </td></tr><tr><td rowspan="1" colspan="1">
                  <bold>42</bold>
                </td><td rowspan="1" colspan="1">
                  <italic><tp:taxon-name><tp:taxon-name-part taxon-name-part-type="genus" reg="Leptobrachella">L.</tp:taxon-name-part> <tp:taxon-name-part taxon-name-part-type="species" reg="pluvialis">pluvialis</tp:taxon-name-part></tp:taxon-name></italic>
                </td><td rowspan="1" colspan="1">Fansipan, Lao Cai, Vietnam</td><td rowspan="1" colspan="1">ROM 30685</td><td rowspan="1" colspan="1">
                  <ext-link xmlns:xlink="http://www.w3.org/1999/xlink" ext-link-type="gen" xlink:href="MH055843" xlink:type="simple">MH055843</ext-link>
                </td></tr><tr><td rowspan="1" colspan="1">
                  <bold>43</bold>
                </td><td rowspan="1" colspan="1">
                  <italic><tp:taxon-name><tp:taxon-name-part taxon-name-part-type="genus" reg="Leptobrachella">L.</tp:taxon-name-part> <tp:taxon-name-part taxon-name-part-type="species" reg="puhoatensis">puhoatensis</tp:taxon-name-part></tp:taxon-name></italic>
                </td><td rowspan="1" colspan="1">Pu Hu Nature Reserve, Thanh Hoa, Vietnam</td><td rowspan="1" colspan="1">VNMN:2016 A.23</td><td rowspan="1" colspan="1">
                  <ext-link xmlns:xlink="http://www.w3.org/1999/xlink" ext-link-type="gen" xlink:href="KY849587" xlink:type="simple">KY849587</ext-link>
                </td></tr><tr><td rowspan="1" colspan="1">
                  <bold>44</bold>
                </td><td rowspan="1" colspan="1">
                  <italic><tp:taxon-name><tp:taxon-name-part taxon-name-part-type="genus" reg="Leptobrachella">L.</tp:taxon-name-part> <tp:taxon-name-part taxon-name-part-type="species" reg="puhoatensis">puhoatensis</tp:taxon-name-part></tp:taxon-name></italic>
                </td><td rowspan="1" colspan="1">Pu Hu Nature Reserve, Thanh Hoa, Vietnam</td><td rowspan="1" colspan="1">AMS:R184852</td><td rowspan="1" colspan="1">
                  <ext-link xmlns:xlink="http://www.w3.org/1999/xlink" ext-link-type="gen" xlink:href="KY849588" xlink:type="simple">KY849588</ext-link>
                </td></tr><tr><td rowspan="1" colspan="1">
                  <bold>45</bold>
                </td><td rowspan="1" colspan="1">
                  <italic><tp:taxon-name><tp:taxon-name-part taxon-name-part-type="genus" reg="Leptobrachella">L.</tp:taxon-name-part> <tp:taxon-name-part taxon-name-part-type="species" reg="purpuraventra">purpuraventra</tp:taxon-name-part></tp:taxon-name></italic>
                </td><td rowspan="1" colspan="1">Bijie City, Guizhou, China</td><td rowspan="1" colspan="1">SYS a007081</td><td rowspan="1" colspan="1">
                  <ext-link xmlns:xlink="http://www.w3.org/1999/xlink" ext-link-type="gen" xlink:href="MK414517" xlink:type="simple">MK414517</ext-link>
                </td></tr><tr><td rowspan="1" colspan="1">
                  <bold>46</bold>
                </td><td rowspan="1" colspan="1">
                  <italic><tp:taxon-name><tp:taxon-name-part taxon-name-part-type="genus" reg="Leptobrachella">L.</tp:taxon-name-part> <tp:taxon-name-part taxon-name-part-type="species" reg="purpuraventra">purpuraventra</tp:taxon-name-part></tp:taxon-name></italic>
                </td><td rowspan="1" colspan="1">Bijie City, Guizhou, China</td><td rowspan="1" colspan="1">SYS a007277</td><td rowspan="1" colspan="1">
                  <ext-link xmlns:xlink="http://www.w3.org/1999/xlink" ext-link-type="gen" xlink:href="MK414518" xlink:type="simple">MK414518</ext-link>
                </td></tr><tr><td rowspan="1" colspan="1">
                  <bold>47</bold>
                </td><td rowspan="1" colspan="1">
                  <italic><tp:taxon-name><tp:taxon-name-part taxon-name-part-type="genus" reg="Leptobrachella">L.</tp:taxon-name-part> <tp:taxon-name-part taxon-name-part-type="species" reg="shangsiensis">shangsiensis</tp:taxon-name-part></tp:taxon-name></italic>
                </td><td rowspan="1" colspan="1">Guangxi Prov.,China</td><td rowspan="1" colspan="1">NHMG1401032</td><td rowspan="1" colspan="1">
                  <ext-link xmlns:xlink="http://www.w3.org/1999/xlink" ext-link-type="gen" xlink:href="MK095460" xlink:type="simple">MK095460</ext-link>
                </td></tr><tr><td rowspan="1" colspan="1">
                  <bold>48</bold>
                </td><td rowspan="1" colspan="1">
                  <italic><tp:taxon-name><tp:taxon-name-part taxon-name-part-type="genus" reg="Leptobrachella">L.</tp:taxon-name-part> <tp:taxon-name-part taxon-name-part-type="species" reg="shangsiensis">shangsiensis</tp:taxon-name-part></tp:taxon-name></italic>
                </td><td rowspan="1" colspan="1">Guangxi Prov.,China</td><td rowspan="1" colspan="1">NHMG1401033</td><td rowspan="1" colspan="1">
                  <ext-link xmlns:xlink="http://www.w3.org/1999/xlink" ext-link-type="gen" xlink:href="MK095461" xlink:type="simple">MK095461</ext-link>
                </td></tr><tr><td rowspan="1" colspan="1">
                  <bold>49</bold>
                </td><td rowspan="1" colspan="1">
                  <italic><tp:taxon-name><tp:taxon-name-part taxon-name-part-type="genus" reg="Leptobrachella">L.</tp:taxon-name-part> <tp:taxon-name-part taxon-name-part-type="species" reg="suiyangensis">suiyangensis</tp:taxon-name-part></tp:taxon-name></italic>
                </td><td rowspan="1" colspan="1">Suiyang County,Guizhou, China</td><td rowspan="1" colspan="1">GZNU20180606002</td><td rowspan="1" colspan="1">
                  <ext-link xmlns:xlink="http://www.w3.org/1999/xlink" ext-link-type="gen" xlink:href="MK829648" xlink:type="simple">MK829648</ext-link>
                </td></tr><tr><td rowspan="1" colspan="1">
                  <bold>50</bold>
                </td><td rowspan="1" colspan="1">
                  <italic><tp:taxon-name><tp:taxon-name-part taxon-name-part-type="genus" reg="Leptobrachella">L.</tp:taxon-name-part> <tp:taxon-name-part taxon-name-part-type="species" reg="suiyangensis">suiyangensis</tp:taxon-name-part></tp:taxon-name></italic>
                </td><td rowspan="1" colspan="1">Suiyang County,Guizhou, China</td><td rowspan="1" colspan="1">GZNU20180606006</td><td rowspan="1" colspan="1">
                  <ext-link xmlns:xlink="http://www.w3.org/1999/xlink" ext-link-type="gen" xlink:href="MK829649" xlink:type="simple">MK829649</ext-link>
                </td></tr><tr><td rowspan="1" colspan="1">
                  <bold>51</bold>
                </td><td rowspan="1" colspan="1">
                  <italic><tp:taxon-name><tp:taxon-name-part taxon-name-part-type="genus" reg="Leptobrachella">L.</tp:taxon-name-part> <tp:taxon-name-part taxon-name-part-type="species" reg="sungi">sungi</tp:taxon-name-part></tp:taxon-name></italic>
                </td><td rowspan="1" colspan="1">Tam Dao, Vinh Phuc, Vietnam</td><td rowspan="1" colspan="1">ROM 20236</td><td rowspan="1" colspan="1">
                  <ext-link xmlns:xlink="http://www.w3.org/1999/xlink" ext-link-type="gen" xlink:href="MH055858" xlink:type="simple">MH055858</ext-link>
                </td></tr><tr><td rowspan="1" colspan="1">
                  <bold>52</bold>
                </td><td rowspan="1" colspan="1">
                  <italic><tp:taxon-name><tp:taxon-name-part taxon-name-part-type="genus" reg="Leptobrachella">L.</tp:taxon-name-part> <tp:taxon-name-part taxon-name-part-type="species" reg="tengchongensis">tengchongensis</tp:taxon-name-part></tp:taxon-name></italic>
                </td><td rowspan="1" colspan="1">Gaoligong Shan, Yunnan, China</td><td rowspan="1" colspan="1">SYS a004598</td><td rowspan="1" colspan="1">
                  <ext-link xmlns:xlink="http://www.w3.org/1999/xlink" ext-link-type="gen" xlink:href="KU589209" xlink:type="simple">KU589209</ext-link>
                </td></tr><tr><td rowspan="1" colspan="1">
                  <bold>53</bold>
                </td><td rowspan="1" colspan="1">
                  <italic><tp:taxon-name><tp:taxon-name-part taxon-name-part-type="genus" reg="Leptobrachella">L.</tp:taxon-name-part> <tp:taxon-name-part taxon-name-part-type="species" reg="tengchongensis">tengchongensis</tp:taxon-name-part></tp:taxon-name></italic>
                </td><td rowspan="1" colspan="1">Gaoligong Shan, Yunnan, China</td><td rowspan="1" colspan="1">SYS a003766</td><td rowspan="1" colspan="1">
                  <ext-link xmlns:xlink="http://www.w3.org/1999/xlink" ext-link-type="gen" xlink:href="MH055897" xlink:type="simple">MH055897</ext-link>
                </td></tr><tr><td rowspan="1" colspan="1">
                  <bold>54</bold>
                </td><td rowspan="1" colspan="1">
                  <italic><tp:taxon-name><tp:taxon-name-part taxon-name-part-type="genus" reg="Leptobrachella">L.</tp:taxon-name-part> <tp:taxon-name-part taxon-name-part-type="species" reg="ventripunctatus">ventripunctatus</tp:taxon-name-part></tp:taxon-name></italic>
                </td><td rowspan="1" colspan="1">Zhushihe, Yunnan, China</td><td rowspan="1" colspan="1">SYS a004536</td><td rowspan="1" colspan="1">
                  <ext-link xmlns:xlink="http://www.w3.org/1999/xlink" ext-link-type="gen" xlink:href="MH055831" xlink:type="simple">MH055831</ext-link>
                </td></tr><tr><td rowspan="1" colspan="1">
                  <bold>55</bold>
                </td><td rowspan="1" colspan="1">
                  <italic><tp:taxon-name><tp:taxon-name-part taxon-name-part-type="genus" reg="Leptobrachella">L.</tp:taxon-name-part> <tp:taxon-name-part taxon-name-part-type="species" reg="yunkaiensis">yunkaiensis</tp:taxon-name-part></tp:taxon-name></italic>
                </td><td rowspan="1" colspan="1">Dawuling Forest Station, Maoming City, Guangdong, China</td><td rowspan="1" colspan="1">SYS a004663</td><td rowspan="1" colspan="1">
                  <ext-link xmlns:xlink="http://www.w3.org/1999/xlink" ext-link-type="gen" xlink:href="MH605584" xlink:type="simple">MH605584</ext-link>
                </td></tr><tr><td rowspan="1" colspan="1">
                  <bold>56</bold>
                </td><td rowspan="1" colspan="1">
                  <italic><tp:taxon-name><tp:taxon-name-part taxon-name-part-type="genus" reg="Leptobrachella">L.</tp:taxon-name-part> <tp:taxon-name-part taxon-name-part-type="species" reg="yunkaiensis">yunkaiensis</tp:taxon-name-part></tp:taxon-name></italic>
                </td><td rowspan="1" colspan="1">Dawuling Forest Station, Maoming City, Guangdong, China</td><td rowspan="1" colspan="1">SYS a004664</td><td rowspan="1" colspan="1">
                  <ext-link xmlns:xlink="http://www.w3.org/1999/xlink" ext-link-type="gen" xlink:href="MH605585" xlink:type="simple">MH605585</ext-link>
                </td></tr><tr><td rowspan="1" colspan="1">
                  <bold>57</bold>
                </td><td rowspan="1" colspan="1">
                  <italic><tp:taxon-name><tp:taxon-name-part taxon-name-part-type="genus" reg="Leptobrachella">L.</tp:taxon-name-part> <tp:taxon-name-part taxon-name-part-type="species" reg="zhangyapingi">zhangyapingi</tp:taxon-name-part></tp:taxon-name></italic>
                </td><td rowspan="1" colspan="1">Chiang Mai, Thailand</td><td rowspan="1" colspan="1">KIZ07258</td><td rowspan="1" colspan="1">
                  <ext-link xmlns:xlink="http://www.w3.org/1999/xlink" ext-link-type="gen" xlink:href="MH055864" xlink:type="simple">MH055864</ext-link>
                </td></tr><tr><td rowspan="1" colspan="1">
                  <bold>58</bold>
                </td><td rowspan="1" colspan="1">
                  <italic><tp:taxon-name><tp:taxon-name-part taxon-name-part-type="genus" reg="Megophrys">Megophrys</tp:taxon-name-part> <tp:taxon-name-part taxon-name-part-type="species" reg="major">major</tp:taxon-name-part></tp:taxon-name></italic>
                </td><td rowspan="1" colspan="1">Kon Tum, Vietnam</td><td rowspan="1" colspan="1">AMS R173870</td><td rowspan="1" colspan="1">
                  <ext-link xmlns:xlink="http://www.w3.org/1999/xlink" ext-link-type="gen" xlink:href="KY476333" xlink:type="simple">KY476333</ext-link>
                </td></tr></tbody></table></table-wrap><table-wrap id="T2" position="float" orientation="portrait"><label>Table 2.</label><caption><p>Pairwise genetic divergence between <italic><tp:taxon-name><tp:taxon-name-part taxon-name-part-type="genus" reg="Leptobrachella">Leptobrachella</tp:taxon-name-part></tp:taxon-name></italic> species of monophyletic clades A based on uncorrected <italic>p</italic>-distance at a 16S rRNA fragment.</p></caption><table id="TID0EOQAI" rules="all"><tbody><tr><th rowspan="1" colspan="1"/><th rowspan="1" colspan="1">Species</th><th rowspan="1" colspan="1">1</th><th rowspan="1" colspan="1">2</th><th rowspan="1" colspan="1">3</th><th rowspan="1" colspan="1">4</th><th rowspan="1" colspan="1">5</th><th rowspan="1" colspan="1">6</th><th rowspan="1" colspan="1">7</th><th rowspan="1" colspan="1">8</th><th rowspan="1" colspan="1">9</th><th rowspan="1" colspan="1">10</th><th rowspan="1" colspan="1">11</th><th rowspan="1" colspan="1">12</th><th rowspan="1" colspan="1">13</th><th rowspan="1" colspan="1">14</th><th rowspan="1" colspan="1">15</th><th rowspan="1" colspan="1">16</th><th rowspan="1" colspan="1">17</th><th rowspan="1" colspan="1">18</th><th rowspan="1" colspan="1">19</th><th rowspan="1" colspan="1">20</th><th rowspan="1" colspan="1">21</th><th rowspan="1" colspan="1">22</th><th rowspan="1" colspan="1">23</th><th rowspan="1" colspan="1">24</th><th rowspan="1" colspan="1">25</th><th rowspan="1" colspan="1">26</th><th rowspan="1" colspan="1">27</th><th rowspan="1" colspan="1">28</th><th rowspan="1" colspan="1">29</th><th rowspan="1" colspan="1">30</th><th rowspan="1" colspan="1">31</th><th rowspan="1" colspan="1">32</th><th rowspan="1" colspan="1">33</th></tr><tr><td rowspan="1" colspan="1">
                <bold>1</bold>
              </td><td rowspan="1" colspan="1"><italic><tp:taxon-name><tp:taxon-name-part taxon-name-part-type="genus" reg="Leptobrachella">L.</tp:taxon-name-part> <tp:taxon-name-part taxon-name-part-type="species" reg="bashaensis">bashaensis</tp:taxon-name-part></tp:taxon-name></italic> sp. nov.</td><td rowspan="1" colspan="1">–</td><td rowspan="1" colspan="1"/><td rowspan="1" colspan="1"/><td rowspan="1" colspan="1"/><td rowspan="1" colspan="1"/><td rowspan="1" colspan="1"/><td rowspan="1" colspan="1"/><td rowspan="1" colspan="1"/><td rowspan="1" colspan="1"/><td rowspan="1" colspan="1"/><td rowspan="1" colspan="1"/><td rowspan="1" colspan="1"/><td rowspan="1" colspan="1"/><td rowspan="1" colspan="1"/><td rowspan="1" colspan="1"/><td rowspan="1" colspan="1"/><td rowspan="1" colspan="1"/><td rowspan="1" colspan="1"/><td rowspan="1" colspan="1"/><td rowspan="1" colspan="1"/><td rowspan="1" colspan="1"/><td rowspan="1" colspan="1"/><td rowspan="1" colspan="1"/><td rowspan="1" colspan="1"/><td rowspan="1" colspan="1"/><td rowspan="1" colspan="1"/><td rowspan="1" colspan="1"/><td rowspan="1" colspan="1"/><td rowspan="1" colspan="1"/><td rowspan="1" colspan="1"/><td rowspan="1" colspan="1"/><td rowspan="1" colspan="1"/><td rowspan="1" colspan="1"/></tr><tr><td rowspan="1" colspan="1">
                <bold>2</bold>
              </td><td rowspan="1" colspan="1">
                <italic><tp:taxon-name><tp:taxon-name-part taxon-name-part-type="genus" reg="Leptobrachella">L.</tp:taxon-name-part> <tp:taxon-name-part taxon-name-part-type="species" reg="maoershanensis">maoershanensis</tp:taxon-name-part></tp:taxon-name></italic>
              </td><td rowspan="1" colspan="1">0.053</td><td rowspan="1" colspan="1">–</td><td rowspan="1" colspan="1"/><td rowspan="1" colspan="1"/><td rowspan="1" colspan="1"/><td rowspan="1" colspan="1"/><td rowspan="1" colspan="1"/><td rowspan="1" colspan="1"/><td rowspan="1" colspan="1"/><td rowspan="1" colspan="1"/><td rowspan="1" colspan="1"/><td rowspan="1" colspan="1"/><td rowspan="1" colspan="1"/><td rowspan="1" colspan="1"/><td rowspan="1" colspan="1"/><td rowspan="1" colspan="1"/><td rowspan="1" colspan="1"/><td rowspan="1" colspan="1"/><td rowspan="1" colspan="1"/><td rowspan="1" colspan="1"/><td rowspan="1" colspan="1"/><td rowspan="1" colspan="1"/><td rowspan="1" colspan="1"/><td rowspan="1" colspan="1"/><td rowspan="1" colspan="1"/><td rowspan="1" colspan="1"/><td rowspan="1" colspan="1"/><td rowspan="1" colspan="1"/><td rowspan="1" colspan="1"/><td rowspan="1" colspan="1"/><td rowspan="1" colspan="1"/><td rowspan="1" colspan="1"/><td rowspan="1" colspan="1"/></tr><tr><td rowspan="1" colspan="1">
                <bold>3</bold>
              </td><td rowspan="1" colspan="1">
                <italic><tp:taxon-name><tp:taxon-name-part taxon-name-part-type="genus" reg="Leptobrachella">L.</tp:taxon-name-part> <tp:taxon-name-part taxon-name-part-type="species" reg="mangshanensis">mangshanensis</tp:taxon-name-part></tp:taxon-name></italic>
              </td><td rowspan="1" colspan="1">0.073</td><td rowspan="1" colspan="1">0.064</td><td rowspan="1" colspan="1">–</td><td rowspan="1" colspan="1"/><td rowspan="1" colspan="1"/><td rowspan="1" colspan="1"/><td rowspan="1" colspan="1"/><td rowspan="1" colspan="1"/><td rowspan="1" colspan="1"/><td rowspan="1" colspan="1"/><td rowspan="1" colspan="1"/><td rowspan="1" colspan="1"/><td rowspan="1" colspan="1"/><td rowspan="1" colspan="1"/><td rowspan="1" colspan="1"/><td rowspan="1" colspan="1"/><td rowspan="1" colspan="1"/><td rowspan="1" colspan="1"/><td rowspan="1" colspan="1"/><td rowspan="1" colspan="1"/><td rowspan="1" colspan="1"/><td rowspan="1" colspan="1"/><td rowspan="1" colspan="1"/><td rowspan="1" colspan="1"/><td rowspan="1" colspan="1"/><td rowspan="1" colspan="1"/><td rowspan="1" colspan="1"/><td rowspan="1" colspan="1"/><td rowspan="1" colspan="1"/><td rowspan="1" colspan="1"/><td rowspan="1" colspan="1"/><td rowspan="1" colspan="1"/><td rowspan="1" colspan="1"/></tr><tr><td rowspan="1" colspan="1">
                <bold>4</bold>
              </td><td rowspan="1" colspan="1">
                <italic><tp:taxon-name><tp:taxon-name-part taxon-name-part-type="genus" reg="Leptobrachella">L.</tp:taxon-name-part> <tp:taxon-name-part taxon-name-part-type="species" reg="liui">liui</tp:taxon-name-part></tp:taxon-name></italic>
              </td><td rowspan="1" colspan="1">0.089</td><td rowspan="1" colspan="1">0.070</td><td rowspan="1" colspan="1">0.026</td><td rowspan="1" colspan="1">–</td><td rowspan="1" colspan="1"/><td rowspan="1" colspan="1"/><td rowspan="1" colspan="1"/><td rowspan="1" colspan="1"/><td rowspan="1" colspan="1"/><td rowspan="1" colspan="1"/><td rowspan="1" colspan="1"/><td rowspan="1" colspan="1"/><td rowspan="1" colspan="1"/><td rowspan="1" colspan="1"/><td rowspan="1" colspan="1"/><td rowspan="1" colspan="1"/><td rowspan="1" colspan="1"/><td rowspan="1" colspan="1"/><td rowspan="1" colspan="1"/><td rowspan="1" colspan="1"/><td rowspan="1" colspan="1"/><td rowspan="1" colspan="1"/><td rowspan="1" colspan="1"/><td rowspan="1" colspan="1"/><td rowspan="1" colspan="1"/><td rowspan="1" colspan="1"/><td rowspan="1" colspan="1"/><td rowspan="1" colspan="1"/><td rowspan="1" colspan="1"/><td rowspan="1" colspan="1"/><td rowspan="1" colspan="1"/><td rowspan="1" colspan="1"/><td rowspan="1" colspan="1"/></tr><tr><td rowspan="1" colspan="1">
                <bold>5</bold>
              </td><td rowspan="1" colspan="1">
                <italic><tp:taxon-name><tp:taxon-name-part taxon-name-part-type="genus" reg="Leptobrachella">L.</tp:taxon-name-part> <tp:taxon-name-part taxon-name-part-type="species" reg="laui">laui</tp:taxon-name-part></tp:taxon-name></italic>
              </td><td rowspan="1" colspan="1">0.068</td><td rowspan="1" colspan="1">0.081</td><td rowspan="1" colspan="1">0.081</td><td rowspan="1" colspan="1">0.085</td><td rowspan="1" colspan="1">–</td><td rowspan="1" colspan="1"/><td rowspan="1" colspan="1"/><td rowspan="1" colspan="1"/><td rowspan="1" colspan="1"/><td rowspan="1" colspan="1"/><td rowspan="1" colspan="1"/><td rowspan="1" colspan="1"/><td rowspan="1" colspan="1"/><td rowspan="1" colspan="1"/><td rowspan="1" colspan="1"/><td rowspan="1" colspan="1"/><td rowspan="1" colspan="1"/><td rowspan="1" colspan="1"/><td rowspan="1" colspan="1"/><td rowspan="1" colspan="1"/><td rowspan="1" colspan="1"/><td rowspan="1" colspan="1"/><td rowspan="1" colspan="1"/><td rowspan="1" colspan="1"/><td rowspan="1" colspan="1"/><td rowspan="1" colspan="1"/><td rowspan="1" colspan="1"/><td rowspan="1" colspan="1"/><td rowspan="1" colspan="1"/><td rowspan="1" colspan="1"/><td rowspan="1" colspan="1"/><td rowspan="1" colspan="1"/><td rowspan="1" colspan="1"/></tr><tr><td rowspan="1" colspan="1">
                <bold>6</bold>
              </td><td rowspan="1" colspan="1">
                <italic><tp:taxon-name><tp:taxon-name-part taxon-name-part-type="genus" reg="Leptobrachella">L.</tp:taxon-name-part> <tp:taxon-name-part taxon-name-part-type="species" reg="yunkaiensis">yunkaiensis</tp:taxon-name-part></tp:taxon-name></italic>
              </td><td rowspan="1" colspan="1">0.082</td><td rowspan="1" colspan="1">0.086</td><td rowspan="1" colspan="1">0.078</td><td rowspan="1" colspan="1">0.082</td><td rowspan="1" colspan="1">0.082</td><td rowspan="1" colspan="1">–</td><td rowspan="1" colspan="1"/><td rowspan="1" colspan="1"/><td rowspan="1" colspan="1"/><td rowspan="1" colspan="1"/><td rowspan="1" colspan="1"/><td rowspan="1" colspan="1"/><td rowspan="1" colspan="1"/><td rowspan="1" colspan="1"/><td rowspan="1" colspan="1"/><td rowspan="1" colspan="1"/><td rowspan="1" colspan="1"/><td rowspan="1" colspan="1"/><td rowspan="1" colspan="1"/><td rowspan="1" colspan="1"/><td rowspan="1" colspan="1"/><td rowspan="1" colspan="1"/><td rowspan="1" colspan="1"/><td rowspan="1" colspan="1"/><td rowspan="1" colspan="1"/><td rowspan="1" colspan="1"/><td rowspan="1" colspan="1"/><td rowspan="1" colspan="1"/><td rowspan="1" colspan="1"/><td rowspan="1" colspan="1"/><td rowspan="1" colspan="1"/><td rowspan="1" colspan="1"/><td rowspan="1" colspan="1"/></tr><tr><td rowspan="1" colspan="1">
                <bold>7</bold>
              </td><td rowspan="1" colspan="1">
                <italic><tp:taxon-name><tp:taxon-name-part taxon-name-part-type="genus" reg="Leptobrachella">L.</tp:taxon-name-part> <tp:taxon-name-part taxon-name-part-type="species" reg="flaviglandulosa">flaviglandulosa</tp:taxon-name-part></tp:taxon-name></italic>
              </td><td rowspan="1" colspan="1">0.061</td><td rowspan="1" colspan="1">0.074</td><td rowspan="1" colspan="1">0.066</td><td rowspan="1" colspan="1">0.061</td><td rowspan="1" colspan="1">0.077</td><td rowspan="1" colspan="1">0.062</td><td rowspan="1" colspan="1">–</td><td rowspan="1" colspan="1"/><td rowspan="1" colspan="1"/><td rowspan="1" colspan="1"/><td rowspan="1" colspan="1"/><td rowspan="1" colspan="1"/><td rowspan="1" colspan="1"/><td rowspan="1" colspan="1"/><td rowspan="1" colspan="1"/><td rowspan="1" colspan="1"/><td rowspan="1" colspan="1"/><td rowspan="1" colspan="1"/><td rowspan="1" colspan="1"/><td rowspan="1" colspan="1"/><td rowspan="1" colspan="1"/><td rowspan="1" colspan="1"/><td rowspan="1" colspan="1"/><td rowspan="1" colspan="1"/><td rowspan="1" colspan="1"/><td rowspan="1" colspan="1"/><td rowspan="1" colspan="1"/><td rowspan="1" colspan="1"/><td rowspan="1" colspan="1"/><td rowspan="1" colspan="1"/><td rowspan="1" colspan="1"/><td rowspan="1" colspan="1"/><td rowspan="1" colspan="1"/></tr><tr><td rowspan="1" colspan="1">
                <bold>8</bold>
              </td><td rowspan="1" colspan="1">
                <italic><tp:taxon-name><tp:taxon-name-part taxon-name-part-type="genus" reg="Leptobrachella">L.</tp:taxon-name-part> <tp:taxon-name-part taxon-name-part-type="species" reg="niveimontis">niveimontis</tp:taxon-name-part></tp:taxon-name></italic>
              </td><td rowspan="1" colspan="1">0.112</td><td rowspan="1" colspan="1">0.117</td><td rowspan="1" colspan="1">0.131</td><td rowspan="1" colspan="1">0.108</td><td rowspan="1" colspan="1">0.116</td><td rowspan="1" colspan="1">0.113</td><td rowspan="1" colspan="1">0.087</td><td rowspan="1" colspan="1">–</td><td rowspan="1" colspan="1"/><td rowspan="1" colspan="1"/><td rowspan="1" colspan="1"/><td rowspan="1" colspan="1"/><td rowspan="1" colspan="1"/><td rowspan="1" colspan="1"/><td rowspan="1" colspan="1"/><td rowspan="1" colspan="1"/><td rowspan="1" colspan="1"/><td rowspan="1" colspan="1"/><td rowspan="1" colspan="1"/><td rowspan="1" colspan="1"/><td rowspan="1" colspan="1"/><td rowspan="1" colspan="1"/><td rowspan="1" colspan="1"/><td rowspan="1" colspan="1"/><td rowspan="1" colspan="1"/><td rowspan="1" colspan="1"/><td rowspan="1" colspan="1"/><td rowspan="1" colspan="1"/><td rowspan="1" colspan="1"/><td rowspan="1" colspan="1"/><td rowspan="1" colspan="1"/><td rowspan="1" colspan="1"/><td rowspan="1" colspan="1"/></tr><tr><td rowspan="1" colspan="1">
                <bold>9</bold>
              </td><td rowspan="1" colspan="1">
                <italic><tp:taxon-name><tp:taxon-name-part taxon-name-part-type="genus" reg="Leptobrachella">L.</tp:taxon-name-part> <tp:taxon-name-part taxon-name-part-type="species" reg="chishuiensis">chishuiensis</tp:taxon-name-part></tp:taxon-name></italic>
              </td><td rowspan="1" colspan="1">0.103</td><td rowspan="1" colspan="1">0.121</td><td rowspan="1" colspan="1">0.130</td><td rowspan="1" colspan="1">0.112</td><td rowspan="1" colspan="1">0.120</td><td rowspan="1" colspan="1">0.121</td><td rowspan="1" colspan="1">0.087</td><td rowspan="1" colspan="1">0.049</td><td rowspan="1" colspan="1">–</td><td rowspan="1" colspan="1"/><td rowspan="1" colspan="1"/><td rowspan="1" colspan="1"/><td rowspan="1" colspan="1"/><td rowspan="1" colspan="1"/><td rowspan="1" colspan="1"/><td rowspan="1" colspan="1"/><td rowspan="1" colspan="1"/><td rowspan="1" colspan="1"/><td rowspan="1" colspan="1"/><td rowspan="1" colspan="1"/><td rowspan="1" colspan="1"/><td rowspan="1" colspan="1"/><td rowspan="1" colspan="1"/><td rowspan="1" colspan="1"/><td rowspan="1" colspan="1"/><td rowspan="1" colspan="1"/><td rowspan="1" colspan="1"/><td rowspan="1" colspan="1"/><td rowspan="1" colspan="1"/><td rowspan="1" colspan="1"/><td rowspan="1" colspan="1"/><td rowspan="1" colspan="1"/><td rowspan="1" colspan="1"/></tr><tr><td rowspan="1" colspan="1">
                <bold>10</bold>
              </td><td rowspan="1" colspan="1">
                <italic><tp:taxon-name><tp:taxon-name-part taxon-name-part-type="genus" reg="Leptobrachella">L.</tp:taxon-name-part> <tp:taxon-name-part taxon-name-part-type="species" reg="namdongensis">namdongensis</tp:taxon-name-part></tp:taxon-name></italic>
              </td><td rowspan="1" colspan="1">0.107</td><td rowspan="1" colspan="1">0.119</td><td rowspan="1" colspan="1">0.116</td><td rowspan="1" colspan="1">0.112</td><td rowspan="1" colspan="1">0.099</td><td rowspan="1" colspan="1">0.130</td><td rowspan="1" colspan="1">0.104</td><td rowspan="1" colspan="1">0.131</td><td rowspan="1" colspan="1">0.116</td><td rowspan="1" colspan="1">–</td><td rowspan="1" colspan="1"/><td rowspan="1" colspan="1"/><td rowspan="1" colspan="1"/><td rowspan="1" colspan="1"/><td rowspan="1" colspan="1"/><td rowspan="1" colspan="1"/><td rowspan="1" colspan="1"/><td rowspan="1" colspan="1"/><td rowspan="1" colspan="1"/><td rowspan="1" colspan="1"/><td rowspan="1" colspan="1"/><td rowspan="1" colspan="1"/><td rowspan="1" colspan="1"/><td rowspan="1" colspan="1"/><td rowspan="1" colspan="1"/><td rowspan="1" colspan="1"/><td rowspan="1" colspan="1"/><td rowspan="1" colspan="1"/><td rowspan="1" colspan="1"/><td rowspan="1" colspan="1"/><td rowspan="1" colspan="1"/><td rowspan="1" colspan="1"/><td rowspan="1" colspan="1"/></tr><tr><td rowspan="1" colspan="1">
                <bold>11</bold>
              </td><td rowspan="1" colspan="1">
                <italic><tp:taxon-name><tp:taxon-name-part taxon-name-part-type="genus" reg="Leptobrachella">L.</tp:taxon-name-part> <tp:taxon-name-part taxon-name-part-type="species" reg="suiyangensis">suiyangensis</tp:taxon-name-part></tp:taxon-name></italic>
              </td><td rowspan="1" colspan="1">0.120</td><td rowspan="1" colspan="1">0.130</td><td rowspan="1" colspan="1">0.148</td><td rowspan="1" colspan="1">0.139</td><td rowspan="1" colspan="1">0.138</td><td rowspan="1" colspan="1">0.130</td><td rowspan="1" colspan="1">0.112</td><td rowspan="1" colspan="1">0.057</td><td rowspan="1" colspan="1">0.053</td><td rowspan="1" colspan="1">0.143</td><td rowspan="1" colspan="1">–</td><td rowspan="1" colspan="1"/><td rowspan="1" colspan="1"/><td rowspan="1" colspan="1"/><td rowspan="1" colspan="1"/><td rowspan="1" colspan="1"/><td rowspan="1" colspan="1"/><td rowspan="1" colspan="1"/><td rowspan="1" colspan="1"/><td rowspan="1" colspan="1"/><td rowspan="1" colspan="1"/><td rowspan="1" colspan="1"/><td rowspan="1" colspan="1"/><td rowspan="1" colspan="1"/><td rowspan="1" colspan="1"/><td rowspan="1" colspan="1"/><td rowspan="1" colspan="1"/><td rowspan="1" colspan="1"/><td rowspan="1" colspan="1"/><td rowspan="1" colspan="1"/><td rowspan="1" colspan="1"/><td rowspan="1" colspan="1"/><td rowspan="1" colspan="1"/></tr><tr><td rowspan="1" colspan="1">
                <bold>12</bold>
              </td><td rowspan="1" colspan="1">
                <italic><tp:taxon-name><tp:taxon-name-part taxon-name-part-type="genus" reg="Leptobrachella">L.</tp:taxon-name-part> <tp:taxon-name-part taxon-name-part-type="species" reg="bijie">bijie</tp:taxon-name-part></tp:taxon-name></italic>
              </td><td rowspan="1" colspan="1">0.116</td><td rowspan="1" colspan="1">0.134</td><td rowspan="1" colspan="1">0.135</td><td rowspan="1" colspan="1">0.117</td><td rowspan="1" colspan="1">0.121</td><td rowspan="1" colspan="1">0.134</td><td rowspan="1" colspan="1">0.095</td><td rowspan="1" colspan="1">0.053</td><td rowspan="1" colspan="1">0.015</td><td rowspan="1" colspan="1">0.125</td><td rowspan="1" colspan="1">0.057</td><td rowspan="1" colspan="1">–</td><td rowspan="1" colspan="1"/><td rowspan="1" colspan="1"/><td rowspan="1" colspan="1"/><td rowspan="1" colspan="1"/><td rowspan="1" colspan="1"/><td rowspan="1" colspan="1"/><td rowspan="1" colspan="1"/><td rowspan="1" colspan="1"/><td rowspan="1" colspan="1"/><td rowspan="1" colspan="1"/><td rowspan="1" colspan="1"/><td rowspan="1" colspan="1"/><td rowspan="1" colspan="1"/><td rowspan="1" colspan="1"/><td rowspan="1" colspan="1"/><td rowspan="1" colspan="1"/><td rowspan="1" colspan="1"/><td rowspan="1" colspan="1"/><td rowspan="1" colspan="1"/><td rowspan="1" colspan="1"/><td rowspan="1" colspan="1"/></tr><tr><td rowspan="1" colspan="1">
                <bold>13</bold>
              </td><td rowspan="1" colspan="1">
                <italic><tp:taxon-name><tp:taxon-name-part taxon-name-part-type="genus" reg="Leptobrachella">L.</tp:taxon-name-part> <tp:taxon-name-part taxon-name-part-type="species" reg="purpuraventra">purpuraventra</tp:taxon-name-part></tp:taxon-name></italic>
              </td><td rowspan="1" colspan="1">0.103</td><td rowspan="1" colspan="1">0.104</td><td rowspan="1" colspan="1">0.130</td><td rowspan="1" colspan="1">0.113</td><td rowspan="1" colspan="1">0.129</td><td rowspan="1" colspan="1">0.121</td><td rowspan="1" colspan="1">0.095</td><td rowspan="1" colspan="1">0.054</td><td rowspan="1" colspan="1">0.034</td><td rowspan="1" colspan="1">0.117</td><td rowspan="1" colspan="1">0.049</td><td rowspan="1" colspan="1">0.045</td><td rowspan="1" colspan="1">–</td><td rowspan="1" colspan="1"/><td rowspan="1" colspan="1"/><td rowspan="1" colspan="1"/><td rowspan="1" colspan="1"/><td rowspan="1" colspan="1"/><td rowspan="1" colspan="1"/><td rowspan="1" colspan="1"/><td rowspan="1" colspan="1"/><td rowspan="1" colspan="1"/><td rowspan="1" colspan="1"/><td rowspan="1" colspan="1"/><td rowspan="1" colspan="1"/><td rowspan="1" colspan="1"/><td rowspan="1" colspan="1"/><td rowspan="1" colspan="1"/><td rowspan="1" colspan="1"/><td rowspan="1" colspan="1"/><td rowspan="1" colspan="1"/><td rowspan="1" colspan="1"/><td rowspan="1" colspan="1"/></tr><tr><td rowspan="1" colspan="1">
                <bold>14</bold>
              </td><td rowspan="1" colspan="1">
                <italic><tp:taxon-name><tp:taxon-name-part taxon-name-part-type="genus" reg="Leptobrachella">L.</tp:taxon-name-part> <tp:taxon-name-part taxon-name-part-type="species" reg="shangsiensis">shangsiensis</tp:taxon-name-part></tp:taxon-name></italic>
              </td><td rowspan="1" colspan="1">0.107</td><td rowspan="1" colspan="1">0.107</td><td rowspan="1" colspan="1">0.126</td><td rowspan="1" colspan="1">0.122</td><td rowspan="1" colspan="1">0.129</td><td rowspan="1" colspan="1">0.125</td><td rowspan="1" colspan="1">0.095</td><td rowspan="1" colspan="1">0.140</td><td rowspan="1" colspan="1">0.148</td><td rowspan="1" colspan="1">0.131</td><td rowspan="1" colspan="1">0.166</td><td rowspan="1" colspan="1">0.157</td><td rowspan="1" colspan="1">0.139</td><td rowspan="1" colspan="1">–</td><td rowspan="1" colspan="1"/><td rowspan="1" colspan="1"/><td rowspan="1" colspan="1"/><td rowspan="1" colspan="1"/><td rowspan="1" colspan="1"/><td rowspan="1" colspan="1"/><td rowspan="1" colspan="1"/><td rowspan="1" colspan="1"/><td rowspan="1" colspan="1"/><td rowspan="1" colspan="1"/><td rowspan="1" colspan="1"/><td rowspan="1" colspan="1"/><td rowspan="1" colspan="1"/><td rowspan="1" colspan="1"/><td rowspan="1" colspan="1"/><td rowspan="1" colspan="1"/><td rowspan="1" colspan="1"/><td rowspan="1" colspan="1"/><td rowspan="1" colspan="1"/></tr><tr><td rowspan="1" colspan="1">
                <bold>15</bold>
              </td><td rowspan="1" colspan="1">
                <italic><tp:taxon-name><tp:taxon-name-part taxon-name-part-type="genus" reg="Leptobrachella">L.</tp:taxon-name-part> <tp:taxon-name-part taxon-name-part-type="species" reg="feii">feii</tp:taxon-name-part></tp:taxon-name></italic>
              </td><td rowspan="1" colspan="1">0.086</td><td rowspan="1" colspan="1">0.090</td><td rowspan="1" colspan="1">0.130</td><td rowspan="1" colspan="1">0.124</td><td rowspan="1" colspan="1">0.120</td><td rowspan="1" colspan="1">0.135</td><td rowspan="1" colspan="1">0.091</td><td rowspan="1" colspan="1">0.131</td><td rowspan="1" colspan="1">0.131</td><td rowspan="1" colspan="1">0.130</td><td rowspan="1" colspan="1">0.135</td><td rowspan="1" colspan="1">0.140</td><td rowspan="1" colspan="1">0.135</td><td rowspan="1" colspan="1">0.091</td><td rowspan="1" colspan="1">–</td><td rowspan="1" colspan="1"/><td rowspan="1" colspan="1"/><td rowspan="1" colspan="1"/><td rowspan="1" colspan="1"/><td rowspan="1" colspan="1"/><td rowspan="1" colspan="1"/><td rowspan="1" colspan="1"/><td rowspan="1" colspan="1"/><td rowspan="1" colspan="1"/><td rowspan="1" colspan="1"/><td rowspan="1" colspan="1"/><td rowspan="1" colspan="1"/><td rowspan="1" colspan="1"/><td rowspan="1" colspan="1"/><td rowspan="1" colspan="1"/><td rowspan="1" colspan="1"/><td rowspan="1" colspan="1"/><td rowspan="1" colspan="1"/></tr><tr><td rowspan="1" colspan="1">
                <bold>16</bold>
              </td><td rowspan="1" colspan="1">
                <italic><tp:taxon-name><tp:taxon-name-part taxon-name-part-type="genus" reg="Leptobrachella">L.</tp:taxon-name-part> <tp:taxon-name-part taxon-name-part-type="species" reg="tengchongensis">tengchongensis</tp:taxon-name-part></tp:taxon-name></italic>
              </td><td rowspan="1" colspan="1">0.098</td><td rowspan="1" colspan="1">0.103</td><td rowspan="1" colspan="1">0.108</td><td rowspan="1" colspan="1">0.095</td><td rowspan="1" colspan="1">0.086</td><td rowspan="1" colspan="1">0.125</td><td rowspan="1" colspan="1">0.099</td><td rowspan="1" colspan="1">0.103</td><td rowspan="1" colspan="1">0.111</td><td rowspan="1" colspan="1">0.070</td><td rowspan="1" colspan="1">0.119</td><td rowspan="1" colspan="1">0.119</td><td rowspan="1" colspan="1">0.102</td><td rowspan="1" colspan="1">0.116</td><td rowspan="1" colspan="1">0.121</td><td rowspan="1" colspan="1">–</td><td rowspan="1" colspan="1"/><td rowspan="1" colspan="1"/><td rowspan="1" colspan="1"/><td rowspan="1" colspan="1"/><td rowspan="1" colspan="1"/><td rowspan="1" colspan="1"/><td rowspan="1" colspan="1"/><td rowspan="1" colspan="1"/><td rowspan="1" colspan="1"/><td rowspan="1" colspan="1"/><td rowspan="1" colspan="1"/><td rowspan="1" colspan="1"/><td rowspan="1" colspan="1"/><td rowspan="1" colspan="1"/><td rowspan="1" colspan="1"/><td rowspan="1" colspan="1"/><td rowspan="1" colspan="1"/></tr><tr><td rowspan="1" colspan="1">
                <bold>17</bold>
              </td><td rowspan="1" colspan="1">
                <italic><tp:taxon-name><tp:taxon-name-part taxon-name-part-type="genus" reg="Leptobrachella">L.</tp:taxon-name-part> <tp:taxon-name-part taxon-name-part-type="species" reg="oshanensis">oshanensis</tp:taxon-name-part></tp:taxon-name></italic>
              </td><td rowspan="1" colspan="1">0.105</td><td rowspan="1" colspan="1">0.104</td><td rowspan="1" colspan="1">0.113</td><td rowspan="1" colspan="1">0.096</td><td rowspan="1" colspan="1">0.127</td><td rowspan="1" colspan="1">0.126</td><td rowspan="1" colspan="1">0.091</td><td rowspan="1" colspan="1">0.062</td><td rowspan="1" colspan="1">0.077</td><td rowspan="1" colspan="1">0.132</td><td rowspan="1" colspan="1">0.086</td><td rowspan="1" colspan="1">0.082</td><td rowspan="1" colspan="1">0.057</td><td rowspan="1" colspan="1">0.131</td><td rowspan="1" colspan="1">0.133</td><td rowspan="1" colspan="1">0.108</td><td rowspan="1" colspan="1">–</td><td rowspan="1" colspan="1"/><td rowspan="1" colspan="1"/><td rowspan="1" colspan="1"/><td rowspan="1" colspan="1"/><td rowspan="1" colspan="1"/><td rowspan="1" colspan="1"/><td rowspan="1" colspan="1"/><td rowspan="1" colspan="1"/><td rowspan="1" colspan="1"/><td rowspan="1" colspan="1"/><td rowspan="1" colspan="1"/><td rowspan="1" colspan="1"/><td rowspan="1" colspan="1"/><td rowspan="1" colspan="1"/><td rowspan="1" colspan="1"/><td rowspan="1" colspan="1"/></tr><tr><td rowspan="1" colspan="1">
                <bold>18</bold>
              </td><td rowspan="1" colspan="1">
                <italic><tp:taxon-name><tp:taxon-name-part taxon-name-part-type="genus" reg="Leptobrachella">L.</tp:taxon-name-part> <tp:taxon-name-part taxon-name-part-type="species" reg="eos">eos</tp:taxon-name-part></tp:taxon-name></italic>
              </td><td rowspan="1" colspan="1">0.107</td><td rowspan="1" colspan="1">0.107</td><td rowspan="1" colspan="1">0.125</td><td rowspan="1" colspan="1">0.108</td><td rowspan="1" colspan="1">0.115</td><td rowspan="1" colspan="1">0.107</td><td rowspan="1" colspan="1">0.082</td><td rowspan="1" colspan="1">0.042</td><td rowspan="1" colspan="1">0.069</td><td rowspan="1" colspan="1">0.121</td><td rowspan="1" colspan="1">0.073</td><td rowspan="1" colspan="1">0.073</td><td rowspan="1" colspan="1">0.053</td><td rowspan="1" colspan="1">0.134</td><td rowspan="1" colspan="1">0.139</td><td rowspan="1" colspan="1">0.094</td><td rowspan="1" colspan="1">0.061</td><td rowspan="1" colspan="1">–</td><td rowspan="1" colspan="1"/><td rowspan="1" colspan="1"/><td rowspan="1" colspan="1"/><td rowspan="1" colspan="1"/><td rowspan="1" colspan="1"/><td rowspan="1" colspan="1"/><td rowspan="1" colspan="1"/><td rowspan="1" colspan="1"/><td rowspan="1" colspan="1"/><td rowspan="1" colspan="1"/><td rowspan="1" colspan="1"/><td rowspan="1" colspan="1"/><td rowspan="1" colspan="1"/><td rowspan="1" colspan="1"/><td rowspan="1" colspan="1"/></tr><tr><td rowspan="1" colspan="1">
                <bold>19</bold>
              </td><td rowspan="1" colspan="1">
                <italic><tp:taxon-name><tp:taxon-name-part taxon-name-part-type="genus" reg="Leptobrachella">L.</tp:taxon-name-part> <tp:taxon-name-part taxon-name-part-type="species" reg="bourreti">bourreti</tp:taxon-name-part></tp:taxon-name></italic>
              </td><td rowspan="1" colspan="1">0.060</td><td rowspan="1" colspan="1">0.067</td><td rowspan="1" colspan="1">0.080</td><td rowspan="1" colspan="1">0.062</td><td rowspan="1" colspan="1">0.075</td><td rowspan="1" colspan="1">0.073</td><td rowspan="1" colspan="1">0.047</td><td rowspan="1" colspan="1">0.025</td><td rowspan="1" colspan="1">0.032</td><td rowspan="1" colspan="1">0.081</td><td rowspan="1" colspan="1">0.040</td><td rowspan="1" colspan="1">0.043</td><td rowspan="1" colspan="1">0.022</td><td rowspan="1" colspan="1">0.077</td><td rowspan="1" colspan="1">0.069</td><td rowspan="1" colspan="1">0.063</td><td rowspan="1" colspan="1">0.043</td><td rowspan="1" colspan="1">0.025</td><td rowspan="1" colspan="1">–</td><td rowspan="1" colspan="1"/><td rowspan="1" colspan="1"/><td rowspan="1" colspan="1"/><td rowspan="1" colspan="1"/><td rowspan="1" colspan="1"/><td rowspan="1" colspan="1"/><td rowspan="1" colspan="1"/><td rowspan="1" colspan="1"/><td rowspan="1" colspan="1"/><td rowspan="1" colspan="1"/><td rowspan="1" colspan="1"/><td rowspan="1" colspan="1"/><td rowspan="1" colspan="1"/><td rowspan="1" colspan="1"/></tr><tr><td rowspan="1" colspan="1">
                <bold>20</bold>
              </td><td rowspan="1" colspan="1">
                <italic><tp:taxon-name><tp:taxon-name-part taxon-name-part-type="genus" reg="Leptobrachella">L.</tp:taxon-name-part> <tp:taxon-name-part taxon-name-part-type="species" reg="alpinus">alpinus</tp:taxon-name-part></tp:taxon-name></italic>
              </td><td rowspan="1" colspan="1">0.095</td><td rowspan="1" colspan="1">0.117</td><td rowspan="1" colspan="1">0.122</td><td rowspan="1" colspan="1">0.116</td><td rowspan="1" colspan="1">0.107</td><td rowspan="1" colspan="1">0.113</td><td rowspan="1" colspan="1">0.074</td><td rowspan="1" colspan="1">0.053</td><td rowspan="1" colspan="1">0.042</td><td rowspan="1" colspan="1">0.126</td><td rowspan="1" colspan="1">0.049</td><td rowspan="1" colspan="1">0.057</td><td rowspan="1" colspan="1">0.049</td><td rowspan="1" colspan="1">0.140</td><td rowspan="1" colspan="1">0.109</td><td rowspan="1" colspan="1">0.107</td><td rowspan="1" colspan="1">0.074</td><td rowspan="1" colspan="1">0.057</td><td rowspan="1" colspan="1">0.030</td><td rowspan="1" colspan="1">–</td><td rowspan="1" colspan="1"/><td rowspan="1" colspan="1"/><td rowspan="1" colspan="1"/><td rowspan="1" colspan="1"/><td rowspan="1" colspan="1"/><td rowspan="1" colspan="1"/><td rowspan="1" colspan="1"/><td rowspan="1" colspan="1"/><td rowspan="1" colspan="1"/><td rowspan="1" colspan="1"/><td rowspan="1" colspan="1"/><td rowspan="1" colspan="1"/><td rowspan="1" colspan="1"/></tr><tr><td rowspan="1" colspan="1">
                <bold>21</bold>
              </td><td rowspan="1" colspan="1">
                <italic><tp:taxon-name><tp:taxon-name-part taxon-name-part-type="genus" reg="Leptobrachella">L.</tp:taxon-name-part> <tp:taxon-name-part taxon-name-part-type="species" reg="zhangypingi">zhangypingi</tp:taxon-name-part></tp:taxon-name></italic>
              </td><td rowspan="1" colspan="1">0.115</td><td rowspan="1" colspan="1">0.132</td><td rowspan="1" colspan="1">0.121</td><td rowspan="1" colspan="1">0.125</td><td rowspan="1" colspan="1">0.124</td><td rowspan="1" colspan="1">0.127</td><td rowspan="1" colspan="1">0.086</td><td rowspan="1" colspan="1">0.148</td><td rowspan="1" colspan="1">0.138</td><td rowspan="1" colspan="1">0.130</td><td rowspan="1" colspan="1">0.150</td><td rowspan="1" colspan="1">0.147</td><td rowspan="1" colspan="1">0.141</td><td rowspan="1" colspan="1">0.133</td><td rowspan="1" colspan="1">0.125</td><td rowspan="1" colspan="1">0.111</td><td rowspan="1" colspan="1">0.139</td><td rowspan="1" colspan="1">0.128</td><td rowspan="1" colspan="1">0.090</td><td rowspan="1" colspan="1">0.120</td><td rowspan="1" colspan="1">–</td><td rowspan="1" colspan="1"/><td rowspan="1" colspan="1"/><td rowspan="1" colspan="1"/><td rowspan="1" colspan="1"/><td rowspan="1" colspan="1"/><td rowspan="1" colspan="1"/><td rowspan="1" colspan="1"/><td rowspan="1" colspan="1"/><td rowspan="1" colspan="1"/><td rowspan="1" colspan="1"/><td rowspan="1" colspan="1"/><td rowspan="1" colspan="1"/></tr><tr><td rowspan="1" colspan="1">
                <bold>22</bold>
              </td><td rowspan="1" colspan="1">
                <italic><tp:taxon-name><tp:taxon-name-part taxon-name-part-type="genus" reg="Leptobrachella">L.</tp:taxon-name-part> <tp:taxon-name-part taxon-name-part-type="species" reg="sungi">sungi</tp:taxon-name-part></tp:taxon-name></italic>
              </td><td rowspan="1" colspan="1">0.111</td><td rowspan="1" colspan="1">0.116</td><td rowspan="1" colspan="1">0.134</td><td rowspan="1" colspan="1">0.121</td><td rowspan="1" colspan="1">0.133</td><td rowspan="1" colspan="1">0.121</td><td rowspan="1" colspan="1">0.112</td><td rowspan="1" colspan="1">0.140</td><td rowspan="1" colspan="1">0.138</td><td rowspan="1" colspan="1">0.104</td><td rowspan="1" colspan="1">0.139</td><td rowspan="1" colspan="1">0.143</td><td rowspan="1" colspan="1">0.130</td><td rowspan="1" colspan="1">0.116</td><td rowspan="1" colspan="1">0.112</td><td rowspan="1" colspan="1">0.091</td><td rowspan="1" colspan="1">0.139</td><td rowspan="1" colspan="1">0.134</td><td rowspan="1" colspan="1">0.075</td><td rowspan="1" colspan="1">0.139</td><td rowspan="1" colspan="1">0.081</td><td rowspan="1" colspan="1">–</td><td rowspan="1" colspan="1"/><td rowspan="1" colspan="1"/><td rowspan="1" colspan="1"/><td rowspan="1" colspan="1"/><td rowspan="1" colspan="1"/><td rowspan="1" colspan="1"/><td rowspan="1" colspan="1"/><td rowspan="1" colspan="1"/><td rowspan="1" colspan="1"/><td rowspan="1" colspan="1"/><td rowspan="1" colspan="1"/></tr><tr><td rowspan="1" colspan="1">
                <bold>23</bold>
              </td><td rowspan="1" colspan="1">
                <italic><tp:taxon-name><tp:taxon-name-part taxon-name-part-type="genus" reg="Leptobrachella">L.</tp:taxon-name-part> <tp:taxon-name-part taxon-name-part-type="species" reg="nahangensis">nahangensis</tp:taxon-name-part></tp:taxon-name></italic>
              </td><td rowspan="1" colspan="1">0.098</td><td rowspan="1" colspan="1">0.103</td><td rowspan="1" colspan="1">0.121</td><td rowspan="1" colspan="1">0.099</td><td rowspan="1" colspan="1">0.115</td><td rowspan="1" colspan="1">0.116</td><td rowspan="1" colspan="1">0.082</td><td rowspan="1" colspan="1">0.117</td><td rowspan="1" colspan="1">0.108</td><td rowspan="1" colspan="1">0.096</td><td rowspan="1" colspan="1">0.126</td><td rowspan="1" colspan="1">0.121</td><td rowspan="1" colspan="1">0.108</td><td rowspan="1" colspan="1">0.073</td><td rowspan="1" colspan="1">0.086</td><td rowspan="1" colspan="1">0.104</td><td rowspan="1" colspan="1">0.113</td><td rowspan="1" colspan="1">0.108</td><td rowspan="1" colspan="1">0.043</td><td rowspan="1" colspan="1">0.104</td><td rowspan="1" colspan="1">0.120</td><td rowspan="1" colspan="1">0.099</td><td rowspan="1" colspan="1">–</td><td rowspan="1" colspan="1"/><td rowspan="1" colspan="1"/><td rowspan="1" colspan="1"/><td rowspan="1" colspan="1"/><td rowspan="1" colspan="1"/><td rowspan="1" colspan="1"/><td rowspan="1" colspan="1"/><td rowspan="1" colspan="1"/><td rowspan="1" colspan="1"/><td rowspan="1" colspan="1"/></tr><tr><td rowspan="1" colspan="1">
                <bold>24</bold>
              </td><td rowspan="1" colspan="1">
                <italic><tp:taxon-name><tp:taxon-name-part taxon-name-part-type="genus" reg="Leptobrachella">L.</tp:taxon-name-part> <tp:taxon-name-part taxon-name-part-type="species" reg="pluvialis">pluvialis</tp:taxon-name-part></tp:taxon-name></italic>
              </td><td rowspan="1" colspan="1">0.087</td><td rowspan="1" colspan="1">0.078</td><td rowspan="1" colspan="1">0.105</td><td rowspan="1" colspan="1">0.095</td><td rowspan="1" colspan="1">0.115</td><td rowspan="1" colspan="1">0.098</td><td rowspan="1" colspan="1">0.074</td><td rowspan="1" colspan="1">0.130</td><td rowspan="1" colspan="1">0.130</td><td rowspan="1" colspan="1">0.131</td><td rowspan="1" colspan="1">0.130</td><td rowspan="1" colspan="1">0.148</td><td rowspan="1" colspan="1">0.122</td><td rowspan="1" colspan="1">0.073</td><td rowspan="1" colspan="1">0.082</td><td rowspan="1" colspan="1">0.126</td><td rowspan="1" colspan="1">0.122</td><td rowspan="1" colspan="1">0.130</td><td rowspan="1" colspan="1">0.069</td><td rowspan="1" colspan="1">0.117</td><td rowspan="1" colspan="1">0.112</td><td rowspan="1" colspan="1">0.099</td><td rowspan="1" colspan="1">0.069</td><td rowspan="1" colspan="1">–</td><td rowspan="1" colspan="1"/><td rowspan="1" colspan="1"/><td rowspan="1" colspan="1"/><td rowspan="1" colspan="1"/><td rowspan="1" colspan="1"/><td rowspan="1" colspan="1"/><td rowspan="1" colspan="1"/><td rowspan="1" colspan="1"/><td rowspan="1" colspan="1"/></tr><tr><td rowspan="1" colspan="1">
                <bold>25</bold>
              </td><td rowspan="1" colspan="1">
                <italic><tp:taxon-name><tp:taxon-name-part taxon-name-part-type="genus" reg="Leptobrachella">L.</tp:taxon-name-part> <tp:taxon-name-part taxon-name-part-type="species" reg="ventripunctatus">ventripunctatus</tp:taxon-name-part></tp:taxon-name></italic>
              </td><td rowspan="1" colspan="1">0.112</td><td rowspan="1" colspan="1">0.108</td><td rowspan="1" colspan="1">0.127</td><td rowspan="1" colspan="1">0.104</td><td rowspan="1" colspan="1">0.124</td><td rowspan="1" colspan="1">0.128</td><td rowspan="1" colspan="1">0.091</td><td rowspan="1" colspan="1">0.144</td><td rowspan="1" colspan="1">0.148</td><td rowspan="1" colspan="1">0.118</td><td rowspan="1" colspan="1">0.176</td><td rowspan="1" colspan="1">0.158</td><td rowspan="1" colspan="1">0.149</td><td rowspan="1" colspan="1">0.082</td><td rowspan="1" colspan="1">0.082</td><td rowspan="1" colspan="1">0.113</td><td rowspan="1" colspan="1">0.141</td><td rowspan="1" colspan="1">0.144</td><td rowspan="1" colspan="1">0.077</td><td rowspan="1" colspan="1">0.144</td><td rowspan="1" colspan="1">0.112</td><td rowspan="1" colspan="1">0.103</td><td rowspan="1" colspan="1">0.061</td><td rowspan="1" colspan="1">0.066</td><td rowspan="1" colspan="1">–</td><td rowspan="1" colspan="1"/><td rowspan="1" colspan="1"/><td rowspan="1" colspan="1"/><td rowspan="1" colspan="1"/><td rowspan="1" colspan="1"/><td rowspan="1" colspan="1"/><td rowspan="1" colspan="1"/><td rowspan="1" colspan="1"/></tr><tr><td rowspan="1" colspan="1">
                <bold>26</bold>
              </td><td rowspan="1" colspan="1">
                <italic><tp:taxon-name><tp:taxon-name-part taxon-name-part-type="genus" reg="Leptobrachella">L.</tp:taxon-name-part> <tp:taxon-name-part taxon-name-part-type="species" reg="nyx">nyx</tp:taxon-name-part></tp:taxon-name></italic>
              </td><td rowspan="1" colspan="1">0.090</td><td rowspan="1" colspan="1">0.095</td><td rowspan="1" colspan="1">0.109</td><td rowspan="1" colspan="1">0.091</td><td rowspan="1" colspan="1">0.107</td><td rowspan="1" colspan="1">0.121</td><td rowspan="1" colspan="1">0.078</td><td rowspan="1" colspan="1">0.099</td><td rowspan="1" colspan="1">0.112</td><td rowspan="1" colspan="1">0.109</td><td rowspan="1" colspan="1">0.139</td><td rowspan="1" colspan="1">0.121</td><td rowspan="1" colspan="1">0.121</td><td rowspan="1" colspan="1">0.078</td><td rowspan="1" colspan="1">0.065</td><td rowspan="1" colspan="1">0.104</td><td rowspan="1" colspan="1">0.122</td><td rowspan="1" colspan="1">0.116</td><td rowspan="1" colspan="1">0.045</td><td rowspan="1" colspan="1">0.108</td><td rowspan="1" colspan="1">0.120</td><td rowspan="1" colspan="1">0.095</td><td rowspan="1" colspan="1">0.053</td><td rowspan="1" colspan="1">0.074</td><td rowspan="1" colspan="1">0.062</td><td rowspan="1" colspan="1">–</td><td rowspan="1" colspan="1"/><td rowspan="1" colspan="1"/><td rowspan="1" colspan="1"/><td rowspan="1" colspan="1"/><td rowspan="1" colspan="1"/><td rowspan="1" colspan="1"/><td rowspan="1" colspan="1"/></tr><tr><td rowspan="1" colspan="1">
                <bold>27</bold>
              </td><td rowspan="1" colspan="1">
                <italic><tp:taxon-name><tp:taxon-name-part taxon-name-part-type="genus" reg="Leptobrachella">L.</tp:taxon-name-part> <tp:taxon-name-part taxon-name-part-type="species" reg="aereus">aereus</tp:taxon-name-part></tp:taxon-name></italic>
              </td><td rowspan="1" colspan="1">0.086</td><td rowspan="1" colspan="1">0.086</td><td rowspan="1" colspan="1">0.117</td><td rowspan="1" colspan="1">0.099</td><td rowspan="1" colspan="1">0.119</td><td rowspan="1" colspan="1">0.134</td><td rowspan="1" colspan="1">0.082</td><td rowspan="1" colspan="1">0.126</td><td rowspan="1" colspan="1">0.113</td><td rowspan="1" colspan="1">0.113</td><td rowspan="1" colspan="1">0.139</td><td rowspan="1" colspan="1">0.122</td><td rowspan="1" colspan="1">0.122</td><td rowspan="1" colspan="1">0.082</td><td rowspan="1" colspan="1">0.049</td><td rowspan="1" colspan="1">0.116</td><td rowspan="1" colspan="1">0.129</td><td rowspan="1" colspan="1">0.134</td><td rowspan="1" colspan="1">0.065</td><td rowspan="1" colspan="1">0.108</td><td rowspan="1" colspan="1">0.124</td><td rowspan="1" colspan="1">0.098</td><td rowspan="1" colspan="1">0.061</td><td rowspan="1" colspan="1">0.074</td><td rowspan="1" colspan="1">0.068</td><td rowspan="1" colspan="1">0.046</td><td rowspan="1" colspan="1">–</td><td rowspan="1" colspan="1"/><td rowspan="1" colspan="1"/><td rowspan="1" colspan="1"/><td rowspan="1" colspan="1"/><td rowspan="1" colspan="1"/><td rowspan="1" colspan="1"/></tr><tr><td rowspan="1" colspan="1">
                <bold>28</bold>
              </td><td rowspan="1" colspan="1">
                <italic><tp:taxon-name><tp:taxon-name-part taxon-name-part-type="genus" reg="Leptobrachella">L.</tp:taxon-name-part> <tp:taxon-name-part taxon-name-part-type="species" reg="miniums">miniums</tp:taxon-name-part></tp:taxon-name></italic>
              </td><td rowspan="1" colspan="1">0.079</td><td rowspan="1" colspan="1">0.079</td><td rowspan="1" colspan="1">0.105</td><td rowspan="1" colspan="1">0.101</td><td rowspan="1" colspan="1">0.113</td><td rowspan="1" colspan="1">0.100</td><td rowspan="1" colspan="1">0.075</td><td rowspan="1" colspan="1">0.119</td><td rowspan="1" colspan="1">0.118</td><td rowspan="1" colspan="1">0.096</td><td rowspan="1" colspan="1">0.127</td><td rowspan="1" colspan="1">0.136</td><td rowspan="1" colspan="1">0.109</td><td rowspan="1" colspan="1">0.063</td><td rowspan="1" colspan="1">0.075</td><td rowspan="1" colspan="1">0.105</td><td rowspan="1" colspan="1">0.110</td><td rowspan="1" colspan="1">0.105</td><td rowspan="1" colspan="1">0.050</td><td rowspan="1" colspan="1">0.110</td><td rowspan="1" colspan="1">0.103</td><td rowspan="1" colspan="1">0.079</td><td rowspan="1" colspan="1">0.055</td><td rowspan="1" colspan="1">0.059</td><td rowspan="1" colspan="1">0.063</td><td rowspan="1" colspan="1">0.062</td><td rowspan="1" colspan="1">0.071</td><td rowspan="1" colspan="1">–</td><td rowspan="1" colspan="1"/><td rowspan="1" colspan="1"/><td rowspan="1" colspan="1"/><td rowspan="1" colspan="1"/><td rowspan="1" colspan="1"/></tr><tr><td rowspan="1" colspan="1">
                <bold>29</bold>
              </td><td rowspan="1" colspan="1">
                <italic><tp:taxon-name><tp:taxon-name-part taxon-name-part-type="genus" reg="Leptobrachella">L.</tp:taxon-name-part> <tp:taxon-name-part taxon-name-part-type="species" reg="puhoatensis">puhoatensis</tp:taxon-name-part></tp:taxon-name></italic>
              </td><td rowspan="1" colspan="1">0.111</td><td rowspan="1" colspan="1">0.121</td><td rowspan="1" colspan="1">0.126</td><td rowspan="1" colspan="1">0.121</td><td rowspan="1" colspan="1">0.116</td><td rowspan="1" colspan="1">0.148</td><td rowspan="1" colspan="1">0.130</td><td rowspan="1" colspan="1">0.153</td><td rowspan="1" colspan="1">0.129</td><td rowspan="1" colspan="1">0.062</td><td rowspan="1" colspan="1">0.157</td><td rowspan="1" colspan="1">0.147</td><td rowspan="1" colspan="1">0.129</td><td rowspan="1" colspan="1">0.141</td><td rowspan="1" colspan="1">0.148</td><td rowspan="1" colspan="1">0.087</td><td rowspan="1" colspan="1">0.142</td><td rowspan="1" colspan="1">0.152</td><td rowspan="1" colspan="1">0.092</td><td rowspan="1" colspan="1">0.143</td><td rowspan="1" colspan="1">0.153</td><td rowspan="1" colspan="1">0.114</td><td rowspan="1" colspan="1">0.105</td><td rowspan="1" colspan="1">0.131</td><td rowspan="1" colspan="1">0.136</td><td rowspan="1" colspan="1">0.127</td><td rowspan="1" colspan="1">0.144</td><td rowspan="1" colspan="1">0.111</td><td rowspan="1" colspan="1">–</td><td rowspan="1" colspan="1"/><td rowspan="1" colspan="1"/><td rowspan="1" colspan="1"/><td rowspan="1" colspan="1"/></tr><tr><td rowspan="1" colspan="1">
                <bold>30</bold>
              </td><td rowspan="1" colspan="1">
                <italic><tp:taxon-name><tp:taxon-name-part taxon-name-part-type="genus" reg="Leptobrachella">L.</tp:taxon-name-part> <tp:taxon-name-part taxon-name-part-type="species" reg="petrops">petrops</tp:taxon-name-part></tp:taxon-name></italic>
              </td><td rowspan="1" colspan="1">0.129</td><td rowspan="1" colspan="1">0.124</td><td rowspan="1" colspan="1">0.117</td><td rowspan="1" colspan="1">0.109</td><td rowspan="1" colspan="1">0.125</td><td rowspan="1" colspan="1">0.140</td><td rowspan="1" colspan="1">0.118</td><td rowspan="1" colspan="1">0.150</td><td rowspan="1" colspan="1">0.143</td><td rowspan="1" colspan="1">0.086</td><td rowspan="1" colspan="1">0.143</td><td rowspan="1" colspan="1">0.153</td><td rowspan="1" colspan="1">0.134</td><td rowspan="1" colspan="1">0.154</td><td rowspan="1" colspan="1">0.139</td><td rowspan="1" colspan="1">0.082</td><td rowspan="1" colspan="1">0.149</td><td rowspan="1" colspan="1">0.134</td><td rowspan="1" colspan="1">0.094</td><td rowspan="1" colspan="1">0.139</td><td rowspan="1" colspan="1">0.152</td><td rowspan="1" colspan="1">0.126</td><td rowspan="1" colspan="1">0.118</td><td rowspan="1" colspan="1">0.134</td><td rowspan="1" colspan="1">0.150</td><td rowspan="1" colspan="1">0.123</td><td rowspan="1" colspan="1">0.140</td><td rowspan="1" colspan="1">0.115</td><td rowspan="1" colspan="1">0.082</td><td rowspan="1" colspan="1">–</td><td rowspan="1" colspan="1"/><td rowspan="1" colspan="1"/><td rowspan="1" colspan="1"/></tr><tr><td rowspan="1" colspan="1">
                <bold>31</bold>
              </td><td rowspan="1" colspan="1">
                <italic><tp:taxon-name><tp:taxon-name-part taxon-name-part-type="genus" reg="Leptobrachella">L.</tp:taxon-name-part> <tp:taxon-name-part taxon-name-part-type="species" reg="khasiorum">khasiorum</tp:taxon-name-part></tp:taxon-name></italic>
              </td><td rowspan="1" colspan="1">0.156</td><td rowspan="1" colspan="1">0.139</td><td rowspan="1" colspan="1">0.148</td><td rowspan="1" colspan="1">0.126</td><td rowspan="1" colspan="1">0.143</td><td rowspan="1" colspan="1">0.138</td><td rowspan="1" colspan="1">0.144</td><td rowspan="1" colspan="1">0.167</td><td rowspan="1" colspan="1">0.166</td><td rowspan="1" colspan="1">0.135</td><td rowspan="1" colspan="1">0.186</td><td rowspan="1" colspan="1">0.185</td><td rowspan="1" colspan="1">0.176</td><td rowspan="1" colspan="1">0.182</td><td rowspan="1" colspan="1">0.191</td><td rowspan="1" colspan="1">0.125</td><td rowspan="1" colspan="1">0.167</td><td rowspan="1" colspan="1">0.152</td><td rowspan="1" colspan="1">0.124</td><td rowspan="1" colspan="1">0.176</td><td rowspan="1" colspan="1">0.175</td><td rowspan="1" colspan="1">0.157</td><td rowspan="1" colspan="1">0.136</td><td rowspan="1" colspan="1">0.154</td><td rowspan="1" colspan="1">0.168</td><td rowspan="1" colspan="1">0.159</td><td rowspan="1" colspan="1">0.176</td><td rowspan="1" colspan="1">0.114</td><td rowspan="1" colspan="1">0.135</td><td rowspan="1" colspan="1">0.122</td><td rowspan="1" colspan="1">–</td><td rowspan="1" colspan="1"/><td rowspan="1" colspan="1"/></tr><tr><td rowspan="1" colspan="1">
                <bold>32</bold>
              </td><td rowspan="1" colspan="1">
                <italic><tp:taxon-name><tp:taxon-name-part taxon-name-part-type="genus" reg="Leptobrachella">L.</tp:taxon-name-part> <tp:taxon-name-part taxon-name-part-type="species" reg="isos">isos</tp:taxon-name-part></tp:taxon-name></italic>
              </td><td rowspan="1" colspan="1">0.134</td><td rowspan="1" colspan="1">0.139</td><td rowspan="1" colspan="1">0.154</td><td rowspan="1" colspan="1">0.134</td><td rowspan="1" colspan="1">0.155</td><td rowspan="1" colspan="1">0.153</td><td rowspan="1" colspan="1">0.121</td><td rowspan="1" colspan="1">0.144</td><td rowspan="1" colspan="1">0.167</td><td rowspan="1" colspan="1">0.135</td><td rowspan="1" colspan="1">0.158</td><td rowspan="1" colspan="1">0.177</td><td rowspan="1" colspan="1">0.158</td><td rowspan="1" colspan="1">0.149</td><td rowspan="1" colspan="1">0.148</td><td rowspan="1" colspan="1">0.131</td><td rowspan="1" colspan="1">0.141</td><td rowspan="1" colspan="1">0.149</td><td rowspan="1" colspan="1">0.098</td><td rowspan="1" colspan="1">0.149</td><td rowspan="1" colspan="1">0.153</td><td rowspan="1" colspan="1">0.149</td><td rowspan="1" colspan="1">0.112</td><td rowspan="1" colspan="1">0.153</td><td rowspan="1" colspan="1">0.129</td><td rowspan="1" colspan="1">0.134</td><td rowspan="1" colspan="1">0.145</td><td rowspan="1" colspan="1">0.132</td><td rowspan="1" colspan="1">0.151</td><td rowspan="1" colspan="1">0.170</td><td rowspan="1" colspan="1">0.193</td><td rowspan="1" colspan="1">–</td><td rowspan="1" colspan="1"/></tr><tr><td rowspan="1" colspan="1">
                <bold>33</bold>
              </td><td rowspan="1" colspan="1">
                <italic><tp:taxon-name><tp:taxon-name-part taxon-name-part-type="genus" reg="Leptobrachella">L.</tp:taxon-name-part> <tp:taxon-name-part taxon-name-part-type="species" reg="firthi">firthi</tp:taxon-name-part></tp:taxon-name></italic>
              </td><td rowspan="1" colspan="1">0.157</td><td rowspan="1" colspan="1">0.172</td><td rowspan="1" colspan="1">0.153</td><td rowspan="1" colspan="1">0.130</td><td rowspan="1" colspan="1">0.143</td><td rowspan="1" colspan="1">0.169</td><td rowspan="1" colspan="1">0.130</td><td rowspan="1" colspan="1">0.143</td><td rowspan="1" colspan="1">0.152</td><td rowspan="1" colspan="1">0.141</td><td rowspan="1" colspan="1">0.162</td><td rowspan="1" colspan="1">0.166</td><td rowspan="1" colspan="1">0.162</td><td rowspan="1" colspan="1">0.153</td><td rowspan="1" colspan="1">0.153</td><td rowspan="1" colspan="1">0.131</td><td rowspan="1" colspan="1">0.149</td><td rowspan="1" colspan="1">0.162</td><td rowspan="1" colspan="1">0.097</td><td rowspan="1" colspan="1">0.152</td><td rowspan="1" colspan="1">0.153</td><td rowspan="1" colspan="1">0.140</td><td rowspan="1" colspan="1">0.107</td><td rowspan="1" colspan="1">0.144</td><td rowspan="1" colspan="1">0.117</td><td rowspan="1" colspan="1">0.117</td><td rowspan="1" colspan="1">0.137</td><td rowspan="1" colspan="1">0.133</td><td rowspan="1" colspan="1">0.146</td><td rowspan="1" colspan="1">0.156</td><td rowspan="1" colspan="1">0.156</td><td rowspan="1" colspan="1">0.136</td><td rowspan="1" colspan="1">–</td></tr></tbody></table></table-wrap><fig id="F1" position="float" orientation="portrait"><object-id xmlns:xlink="http://www.w3.org/1999/xlink" content-type="doi" xlink:type="simple">10.3897/zookeys.1008.56412.figure1</object-id><object-id xmlns:xlink="http://www.w3.org/1999/xlink" content-type="arpha" xlink:type="simple">5388985B-05E2-5C2B-828C-8CCBBC7CCC62</object-id><label>Figure 1.</label><caption><p>Collection locality (Basha, red star) of <italic><tp:taxon-name><tp:taxon-name-part taxon-name-part-type="genus" reg="Leptobrachella">Leptobrachella</tp:taxon-name-part> <tp:taxon-name-part taxon-name-part-type="species" reg="bashaensis">bashaensis</tp:taxon-name-part></tp:taxon-name></italic> sp. nov. specimens from Basha, Guizhou, China used in this study.</p></caption><graphic xmlns:xlink="http://www.w3.org/1999/xlink" xlink:href="zookeys-1008-139-g001.jpg" position="float" orientation="portrait" xlink:type="simple" id="oo_492938.jpg"><uri content-type="original_file" xlink:type="simple">https://binary.pensoft.net/fig/492938</uri></graphic></fig></tp:treatment-sec><ref-list><ref id="B6"><mixed-citation xmlns:xlink="http://www.w3.org/1999/xlink" xlink:type="simple"><person-group><name name-style="western"><surname>Dubois</surname><given-names>A</given-names></name></person-group> (<year>1980</year>) <article-title>Notes sur la systématique et la répartition des amphibiens anoures de Chine et des régions avoisinantes. IV. Classification générique et subgénérique des <tp:taxon-name><tp:taxon-name-part taxon-name-part-type="family">Pelobatidae</tp:taxon-name-part></tp:taxon-name><tp:taxon-name><tp:taxon-name-part taxon-name-part-type="subfamily">Megophryinae</tp:taxon-name-part></tp:taxon-name>.</article-title><source>Bulletin Mensuel de la Société Linnéenne de Lyon</source><volume>49</volume>: <fpage>469</fpage>–<lpage>482</lpage>. <ext-link xlink:type="simple" ext-link-type="doi" xlink:href="10.3406/linly.1980.10444">https://doi.org/10.3406/linly.1980.10444</ext-link></mixed-citation></ref><ref id="B7"><mixed-citation xmlns:xlink="http://www.w3.org/1999/xlink" xlink:type="simple"><person-group><name name-style="western"><surname>Dubois</surname><given-names>A</given-names></name></person-group> (<year>1983</year>) <article-title>Note préliminaire sur le genre <tp:taxon-name><tp:taxon-name-part taxon-name-part-type="genus">Leptobrachella</tp:taxon-name-part></tp:taxon-name> Dubois, 1980 (Amphibiens, Anoures), avec diagnose d’uneespèceouvelle du Vietnam.</article-title><source>Alytes</source><volume>2</volume>: <fpage>147</fpage>–<lpage>153</lpage>.</mixed-citation></ref><ref id="B21"><mixed-citation xmlns:xlink="http://www.w3.org/1999/xlink" xlink:type="simple"><person-group><name name-style="western"><surname>Ohler</surname><given-names>A</given-names></name><name name-style="western"><surname>Wollenberg</surname><given-names>KC</given-names></name><name name-style="western"><surname>Grosjean</surname><given-names>S</given-names></name><name name-style="western"><surname>Hendrix</surname><given-names>R</given-names></name><name name-style="western"><surname>Vences</surname><given-names>M</given-names></name><name name-style="western"><surname>Ziegler</surname><given-names>T</given-names></name><name name-style="western"><surname>Dubois</surname><given-names>A</given-names></name></person-group> (<year>2011</year>) <article-title>Sorting out Lalos: description of new species and additional taxonomic data on megophryid frogs from northern Indochina (genus <italic><tp:taxon-name><tp:taxon-name-part taxon-name-part-type="genus">Leptobrachella</tp:taxon-name-part></tp:taxon-name></italic>, <tp:taxon-name><tp:taxon-name-part taxon-name-part-type="family">Megophryidae</tp:taxon-name-part></tp:taxon-name>, <tp:taxon-name><tp:taxon-name-part taxon-name-part-type="order">Anura</tp:taxon-name-part></tp:taxon-name>).</article-title><source>Zootaxa</source><volume>3147</volume>: <fpage>1</fpage>–<lpage>83</lpage>. <ext-link xlink:type="simple" ext-link-type="doi" xlink:href="10.11646/zootaxa.3147.1.1">https://doi.org/10.11646/zootaxa.3147.1.1</ext-link></mixed-citation></ref><ref id="B24"><mixed-citation xmlns:xlink="http://www.w3.org/1999/xlink" xlink:type="simple"><person-group><name name-style="western"><surname>Rowley</surname><given-names>JJL</given-names></name><name name-style="western"><surname>Cao</surname><given-names>TT</given-names></name></person-group> (<year>2009</year>) <article-title>A new species of <italic><tp:taxon-name><tp:taxon-name-part taxon-name-part-type="genus">Leptobrachella</tp:taxon-name-part></tp:taxon-name></italic> (<tp:taxon-name><tp:taxon-name-part taxon-name-part-type="order">Anura</tp:taxon-name-part></tp:taxon-name>: <tp:taxon-name><tp:taxon-name-part taxon-name-part-type="family">Megophryidae</tp:taxon-name-part></tp:taxon-name>) from central Vietnam.</article-title><source>Zootaxa</source><volume>2198</volume>: <fpage>51</fpage>–<lpage>60</lpage>. <ext-link xlink:type="simple" ext-link-type="doi" xlink:href="10.11646/zootaxa.2198.1.5">https://doi.org/10.11646/zootaxa.2198.1.5</ext-link></mixed-citation></ref><ref id="B25"><mixed-citation xmlns:xlink="http://www.w3.org/1999/xlink" xlink:type="simple"><person-group><name name-style="western"><surname>Rowley</surname><given-names>JJL</given-names></name><name name-style="western"><surname>Dau</surname><given-names>QV</given-names></name><name name-style="western"><surname>Nguyen</surname><given-names>TT</given-names></name></person-group> (<year>2013</year>) <article-title>A new species of <italic><tp:taxon-name><tp:taxon-name-part taxon-name-part-type="genus">Leptobrachella</tp:taxon-name-part></tp:taxon-name></italic> (<tp:taxon-name><tp:taxon-name-part taxon-name-part-type="order">Anura</tp:taxon-name-part></tp:taxon-name>: <tp:taxon-name><tp:taxon-name-part taxon-name-part-type="family">Megophryidae</tp:taxon-name-part></tp:taxon-name>) from the highest mountain in Indochina.</article-title><source>Zootaxa</source><volume>3737</volume>(<issue>4</issue>): <fpage>415</fpage>–<lpage>428</lpage>. <ext-link xlink:type="simple" ext-link-type="doi" xlink:href="10.11646/zootaxa.3737.4.5">https://doi.org/10.11646/zootaxa.3737.4.5</ext-link></mixed-citation></ref></ref-list></tp:taxon-treatment>
